# Supplementary material for: Deciphering the genetic and epidemiological landscape of mitochondrial DNA abundance
Source: Hum Genet. 2020 Dec 31;140(6):849–61. doi: 10.1007/s00439-020-02249-w (PMC8099832; doi:10.1007/s00439-020-02249-w)
Supplement: Supplementary file 2 — Supplementary file2 (XLSX 13 KB) [file 439_2020_2249_MOESM2_ESM.xlsx]

## Sheet: Correlation_mLRRMT_auto
Supplementary Table S2. Effect sizes (slope), 95% CIs and P-Value of associations depicted in Figure 1
	FI (female)	FI (male)	Age (female)	Age (male)	Packyears (female)	Packyears (male)	BMI (female)	BMI (male)	White Blood Cells (female)	White Blood Cells (male)	Red Blood Cells (male)	Survival time (female)	Survival time (male)
mL2RMT	-0.038 [-0.043;-0.033], P=1e-52	-0.043 [-0.048;-0.038], P=4.4e-56	-0.032 [-0.037;-0.027], P=2.3e-37	-0.09 [-0.095;-0.084], P=1.1e-251	-0.026 [-0.033;-0.019], P=1.5e-13	-0.034 [-0.039;-0.029], P=1.1e-39	-0.051 [-0.055;-0.046], P=3.6e-105	-0.054 [-0.059;-0.048], P=1.7e-69	-0.20 [-0.205;-0.195], P=0	-0.143 [-0.148;-0.138], P=0	-0.061 [-0.067;-0.054], P=1.7e-85	-0.031 [-0.037;-0.025], P=1.3e-24	0.048 [0.043;0.054], P=4.3e-70	0.046 [0.041;0.051], P=7.7e-78
mL2RMT_H	-0.035 [-0.042;-0.027], P=3.1e-21	-0.042 [-0.05;-0.034], P=2.4e-25	-0.036 [-0.043;-0.029], P=9.2e-23	-0.091 [-0.099;-0.084], P=2.4e-121	-0.025 [-0.035;-0.015], P=8.5e-07	-0.037 [-0.045;-0.03], P=6.6e-23	-0.048 [-0.055;-0.042], P=6.7e-46	-0.058 [-0.067;-0.05], P=3.4e-39	-0.175 [-0.182;-0.168], P=0	-0.135 [-0.142;-0.128], P=4.9e-299	-0.06 [-0.069;-0.051], P=6.6e-41	-0.029 [-0.038;-0.021], P=2.5e-11	0.049 [0.041;0.057], P=5.9e-34	0.041 [0.034;0.048], P=3.7e-29
mL2RMT_I	-0.063 [-0.09;-0.036], P=5.4e-06	-0.067 [-0.096;-0.038], P=8.1e-06	-0.029 [-0.056;-0.001], P=0.042	-0.089 [-0.117;-0.06], P=8.3e-10	-0.031 [-0.069;0.007], P=0.11	-0.046 [-0.073;-0.018], P=0.0013	-0.061 [-0.087;-0.036], P=2.7e-06	-0.038 [-0.071;-0.005], P=0.023	-0.246 [-0.276;-0.216], P=5.4e-57	-0.235 [-0.267;-0.203], P=1.2e-46	-0.043 [-0.077;-0.009], P=0.013	-0.007 [-0.04;0.025], P=0.66	0.049 [0.018;0.079], P=0.0017	0.046 [0.019;0.072], P=7e-04
mL2RMT_J	-0.032 [-0.046;-0.017], P=2e-05	-0.045 [-0.061;-0.029], P=2.6e-08	-0.019 [-0.033;-0.004], P=0.013	-0.078 [-0.093;-0.062], P=5.4e-23	-0.027 [-0.047;-0.007], P=0.0091	-0.038 [-0.052;-0.023], P=3.4e-07	-0.04 [-0.054;-0.027], P=5e-09	-0.047 [-0.065;-0.029], P=1.7e-07	-0.204 [-0.219;-0.189], P=9.6e-149	-0.127 [-0.141;-0.113], P=2.5e-66	-0.049 [-0.067;-0.031], P=1.2e-07	-0.042 [-0.06;-0.024], P=3.6e-06	0.045 [0.029;0.061], P=2.1e-08	0.043 [0.029;0.057], P=2.3e-09
mL2RMT_K	-0.043 [-0.06;-0.026], P=5.8e-07	-0.038 [-0.057;-0.019], P=7.2e-05	-0.043 [-0.06;-0.026], P=9.2e-07	-0.09 [-0.108;-0.072], P=1.6e-22	-0.017 [-0.04;0.007], P=0.16	-0.034 [-0.052;-0.015], P=0.00027	-0.044 [-0.06;-0.028], P=7.6e-08	-0.055 [-0.076;-0.034], P=2.5e-07	-0.22 [-0.239;-0.201], P=5.4e-117	-0.13 [-0.147;-0.114], P=1.7e-56	-0.061 [-0.082;-0.04], P=2e-08	-0.036 [-0.057;-0.016], P=5e-04	0.053 [0.034;0.072], P=3.7e-08	0.056 [0.039;0.073], P=7.5e-11
mL2RMT_L	-0.08 [-0.158;-0.002], P=0.045	-0.05 [-0.136;0.037], P=0.26	-0.033 [-0.113;0.046], P=0.41	-0.086 [-0.165;-0.006], P=0.036	0.015 [-0.101;0.131], P=0.8	-0.005 [-0.077;0.068], P=0.9	-0.059 [-0.131;0.013], P=0.11	-0.093 [-0.191;0.004], P=0.062	-0.315 [-0.411;-0.219], P=2.2e-10	-0.242 [-0.339;-0.145], P=1.3e-06	-0.095 [-0.196;0.005], P=0.063	-0.058 [-0.158;0.042], P=0.26	-0.022 [-0.11;0.066], P=0.62	0.040 [-0.036;0.116], P=0.3
mL2RMT_T	-0.043 [-0.058;-0.028], P=1.9e-08	-0.048 [-0.064;-0.032], P=4.8e-09	-0.022 [-0.037;-0.007], P=0.0047	-0.078 [-0.094;-0.063], P=1.5e-22	-0.009 [-0.03;0.012], P=0.41	-0.037 [-0.052;-0.022], P=1.1e-06	-0.052 [-0.066;-0.039], P=9e-14	-0.055 [-0.073;-0.037], P=2.4e-09	-0.233 [-0.25;-0.216], P=6.8e-157	-0.159 [-0.175;-0.143], P=7.3e-80	-0.076 [-0.094;-0.057], P=2e-15	-0.026 [-0.043;-0.008], P=0.0041	0.05 [0.034;0.066], P=6.3e-10	0.044 [0.029;0.059], P=5.4e-09
mL2RMT_U	-0.037 [-0.05;-0.024], P=3.5e-08	-0.048 [-0.062;-0.033], P=1.2e-10	-0.031 [-0.045;-0.018], P=4.9e-06	-0.097 [-0.111;-0.083], P=1.2e-41	-0.046 [-0.065;-0.028], P=1e-06	-0.027 [-0.04;-0.013], P=0.00011	-0.063 [-0.076;-0.051], P=1.4e-23	-0.06 [-0.076;-0.044], P=2e-13	-0.239 [-0.254;-0.224], P=1.1e-212	-0.168 [-0.183;-0.153], P=7.3e-107	-0.062 [-0.079;-0.045], P=2.4e-13	-0.03 [-0.046;-0.014], P=0.00023	0.044 [0.029;0.059], P=4.9e-09	0.054 [0.041;0.067], P=1.5e-15
mL2RMT_V	-0.044 [-0.074;-0.015], P=0.0033	-0.032 [-0.064;0], P=0.051	-0.029 [-0.059;0.001], P=0.059	-0.105 [-0.137;-0.074], P=5.7e-11	-0.056 [-0.096;-0.016], P=0.0064	-0.027 [-0.057;0.004], P=0.091	-0.073 [-0.101;-0.045], P=3.2e-07	-0.021 [-0.057;0.015], P=0.26	-0.243 [-0.276;-0.209], P=7.2e-45	-0.148 [-0.178;-0.118], P=1.1e-21	-0.076 [-0.112;-0.039], P=5.2e-05	-0.049 [-0.084;-0.014], P=0.0063	0.072 [0.04;0.103], P=1.1e-05	0.065 [0.036;0.094], P=1e-05
mL2RMT_W	-0.051 [-0.086;-0.016], P=0.0044	-0.028 [-0.065;0.009], P=0.14	-0.026 [-0.062;0.011], P=0.17	-0.102 [-0.138;-0.065], P=4.7e-08	-0.008 [-0.058;0.042], P=0.76	-0.018 [-0.055;0.019], P=0.33	-0.06 [-0.093;-0.027], P=0.00036	-0.019 [-0.06;0.022], P=0.37	-0.174 [-0.211;-0.138], P=1.5e-20	-0.247 [-0.289;-0.205], P=3.5e-30	-0.077 [-0.121;-0.034], P=0.00052	0.017 [-0.025;0.059], P=0.42	0.035 [-0.003;0.074], P=0.073	0.06 [0.025;0.095], P=0.00088
mL2RMT_X	-0.042 [-0.081;-0.004], P=0.032	-0.06 [-0.107;-0.013], P=0.013	-0.038 [-0.077;0.002], P=0.064	-0.1 [-0.144;-0.056], P=9.9e-06	0.003 [-0.052;0.058], P=0.92	0.00 [-0.045;0.045], P=0.99	-0.03 [-0.068;0.008], P=0.12	-0.04 [-0.093;0.013], P=0.14	-0.23 [-0.277;-0.182], P=1.1e-20	-0.05 [-0.085;-0.014], P=0.0063	-0.053 [-0.104;-0.003], P=0.039	-0.076 [-0.128;-0.024], P=0.0043	0.018 [-0.027;0.063], P=0.43	0.045 [0.003;0.087], P=0.036
mL2R_auto	0.002 [-0.003;0.007], P=0.42	-0.001 [-0.006;0.004], P=0.66	-0.001 [-0.005;0.004], P=0.83	0.00 [-0.005;0.005], P=0.96	0.002 [-0.005;0.008], P=0.61	-0.001 [-0.006;0.004], P=0.69	-0.003 [-0.007;0.001], P=0.17	0.003 [-0.003;0.009], P=0.31	0.005 [0.001;0.01], P=0.03	0.004 [-0.001;0.009], P=0.085	0.002 [-0.003;0.008], P=0.43	0.001 [-0.005;0.007], P=0.76	-0.001 [-0.006;0.004], P=0.7	-0.001 [-0.006;0.003], P=0.61
