# Supplementary material for: Deciphering the genetic and epidemiological landscape of mitochondrial DNA abundance
Source: Hum Genet. 2020 Dec 31;140(6):849–61. doi: 10.1007/s00439-020-02249-w (PMC8099832; doi:10.1007/s00439-020-02249-w)
Supplement: Supplementary file 3 — Supplementary file3 (XLSX 10 KB) [file 439_2020_2249_MOESM3_ESM.xlsx]

## Sheet: Sheet1
Supplementary Table S3. Effect sizes (slope), 95% CIs and P-Value of associations depicted in Figure 2A
	Haemoglobin [g/dL]	Haematocrit [%]	Platelet count	Lymphocytes [% of WBC]	Monocytes [% of WBC]	Neutrophils [% of WBC]	Eosinophils [% of WBC]	Basophils [% of WBC]	Nucleated Red Blood Cells [% of WBC]	Reticulocytes [% of RBC]
mL2RMT (females)	-0.075 [-0.082;-0.069], P=3.7e-116	-0.082 [-0.088;-0.076], P=2e-144	0.069 [0.064;0.074], P=1.6e-165	0.049 [0.043;0.054], P=1.3e-65	-0.051 [-0.056;-0.046], P=1.1e-83	-0.293 [-0.298;-0.289], P=0	-0.031 [-0.036;-0.026], P=1.3e-32	-0.037 [-0.041;-0.032], P=6.9e-54	0.011 [0.007;0.016], P=1.6e-06	-0.035 [-0.041;-0.03], P=1.6e-39
mL2RMT (male)	-0.061 [-0.067;-0.054], P=1e-76	-0.062 [-0.068;-0.056], P=2.1e-84	0.09 [0.084;0.096], P=3.5e-209	0.059 [0.054;0.064], P=1.4e-130	-0.047 [-0.052;-0.041], P=3.1e-67	-0.275 [-0.28;-0.27], P=0	-0.014 [-0.02;-0.009], P=4.6e-08	-0.037 [-0.042;-0.031], P=5.6e-35	0.01 [0.004;0.017], P=0.00075	-0.029 [-0.034;-0.024], P=2.3e-28
mL2R Autosomes (females)	0.002 [-0.004;0.008], P=0.6	0.002 [-0.004;0.008], P=0.57	-0.004 [-0.008;0.001], P=0.1	0.009 [0.003;0.014], P=0.0016	0.001 [-0.004;0.006], P=0.75	0.001 [-0.004;0.006], P=0.61	0.005 [0;0.01], P=0.05	0.001 [-0.003;0.005], P=0.64	-0.001 [-0.006;0.003], P=0.56	-0.004 [-0.009;0.001], P=0.11
mL2R Autosomes (male)	0.003 [-0.003;0.009], P=0.39	0.002 [-0.004;0.008], P=0.6	-0.001 [-0.007;0.004], P=0.61	0.004 [0;0.009], P=0.064	0.001 [-0.004;0.006], P=0.73	0.002 [-0.003;0.007], P=0.5	0.001 [-0.004;0.006], P=0.74	0.004 [-0.002;0.009], P=0.19	0.001 [-0.005;0.006], P=0.82	0 [-0.004;0.005], P=0.85
