# Supplementary material for: Deciphering the genetic and epidemiological landscape of mitochondrial DNA abundance
Source: Hum Genet. 2020 Dec 31;140(6):849–61. doi: 10.1007/s00439-020-02249-w (PMC8099832; doi:10.1007/s00439-020-02249-w)
Supplement: Supplementary file 4 — Supplementary file4 (XLSX 12 KB) [file 439_2020_2249_MOESM4_ESM.xlsx]

## Sheet: Sheet1
Supplementary Table S4. Effect sizes (slope), 95% CIs and P-Value of associations depicted in Figure 2B
	Microalbumin in Urine [mg/L]	Creatinine in Urine [μmol/L]	Potassium in Urine [mmol/L]	Sodium in Urine [mmol/L]	Albumin [g/L]	Alkaline Phosphatase [U/L]	Alanine aminotransferase [U/L]	Apolipoprotein B [g/L]	Apolipoprotein A [g/L]	Aspartate aminotransferase [U/L]	Bilirubin [μmol/L]	Urea [mmol/L]	Calcium [mmol/L]	Cholesterol [mmol/L]	C-reactive Protein [mg/L]	Cystatin [mg/L]	Gamma glutamyltransferase [U/L]	Glucose [mmol/L]	Glycated haemoglobin (HbA1c) [mmol/mol]	HDL Cholesterol (mmol/L)	IGF [nmol/L]	LDL Cholesterol [mmol/L]	Lipoprotein A [nmol/L]	Phosphate [mmol/L]	Rheumatoid factor [IU/L]	Total protein [g/L]	Triglycerides [mmol/L]	Urate [μmol/L]	Vitamin D [nmol/L]
mL2RMT (females)	-0.023 [-0.036;-0.01], P=0.00053	-0.016 [-0.022;-0.009], P=6e-06	-0.001 [-0.006;0.004], P=0.78	-0.026 [-0.031;-0.02], P=6e-20	0.024 [0.019;0.03], P=1.9e-19	-0.028 [-0.033;-0.023], P=4.8e-28	-0.016 [-0.022;-0.01], P=4.2e-08	-0.012 [-0.018;-0.007], P=5.9e-06	-0.04 [-0.045;-0.035], P=2.6e-54	-0.007 [-0.012;-0.001], P=0.026	0.01 [0.004;0.016], P=0.0015	-0.023 [-0.029;-0.018], P=2.3e-16	0.007 [0.002;0.012], P=0.0089	-0.038 [-0.043;-0.033], P=2.7e-47	-0.089 [-0.094;-0.084], P=9.299e-266	-0.045 [-0.05;-0.039], P=4.3e-54	-0.03 [-0.036;-0.024], P=4.1e-22	-0.041 [-0.047;-0.034], P=1.6e-38	-0.016 [-0.022;-0.01], P=4.9e-08	0.002 [-0.003;0.008], P=0.39	-0.018 [-0.023;-0.013], P=5.1e-12	-0.035 [-0.04;-0.03], P=1.8e-41	-0.012 [-0.017;-0.006], P=3.1e-05	0.034 [0.028;0.039], P=5e-32	-0.009 [-0.025;0.008], P=0.3	-0.024 [-0.029;-0.019], P=2.7e-19	-0.061 [-0.067;-0.055], P=2.5e-87	-0.053 [-0.059;-0.047], P=1.7e-62	0.037 [0.031;0.042], P=5.4e-44
mL2RMT (male)	-0.015 [-0.022;-0.007], P=0.00013	-0.017 [-0.022;-0.011], P=5.8e-10	0.001 [-0.004;0.007], P=0.65	-0.015 [-0.02;-0.01], P=8.2e-09	0.021 [0.015;0.027], P=1.2e-12	-0.043 [-0.049;-0.038], P=8e-51	-0.019 [-0.024;-0.013], P=7.8e-13	-0.016 [-0.023;-0.009], P=2e-06	-0.039 [-0.045;-0.034], P=1.3e-45	-0.011 [-0.016;-0.006], P=2.2e-05	0.002 [-0.003;0.007], P=0.38	-0.026 [-0.031;-0.021], P=1e-22	0.011 [0.005;0.017], P=0.00039	-0.037 [-0.042;-0.031], P=2.2e-39	-0.078 [-0.083;-0.072], P=8.3e-179	-0.054 [-0.06;-0.049], P=4.3e-87	-0.028 [-0.033;-0.023], P=8.2e-32	-0.025 [-0.03;-0.02], P=3.8e-23	-0.008 [-0.013;-0.003], P=0.00085	-0.005 [-0.012;0.002], P=0.15	-0.017 [-0.023;-0.012], P=2.5e-09	-0.033 [-0.038;-0.027], P=9.4e-32	-0.01 [-0.016;-0.004], P=0.001	0.031 [0.025;0.036], P=3.3e-27	-0.02 [-0.039;-0.001], P=0.043	-0.032 [-0.038;-0.027], P=1.6e-29	-0.031 [-0.035;-0.026], P=8.1e-36	-0.044 [-0.05;-0.038], P=6.2e-47	0.037 [0.031;0.042], P=2.4e-40
mL2R Autosomes (females)	0.005 [-0.007;0.017], P=0.43	-0.004 [-0.01;0.003], P=0.28	-0.003 [-0.007;0.002], P=0.27	0.001 [-0.004;0.006], P=0.63	-0.002 [-0.007;0.003], P=0.42	-0.001 [-0.006;0.004], P=0.63	0 [-0.005;0.006], P=0.94	-0.006 [-0.011;-0.001], P=0.015	0.002 [-0.003;0.006], P=0.5	0 [-0.005;0.005], P=0.99	0.005 [-0.001;0.01], P=0.1	-0.002 [-0.007;0.003], P=0.51	-0.001 [-0.006;0.004], P=0.77	0 [-0.005;0.004], P=0.85	-0.002 [-0.007;0.002], P=0.35	-0.003 [-0.009;0.002], P=0.23	-0.002 [-0.008;0.004], P=0.48	-0.001 [-0.007;0.005], P=0.7	-0.002 [-0.008;0.003], P=0.45	-0.004 [-0.009;0.001], P=0.13	-0.003 [-0.008;0.002], P=0.2	0.001 [-0.004;0.006], P=0.75	-0.003 [-0.008;0.003], P=0.31	-0.001 [-0.006;0.005], P=0.81	0.012 [-0.004;0.027], P=0.13	-0.002 [-0.007;0.003], P=0.53	-0.001 [-0.007;0.004], P=0.62	-0.002 [-0.008;0.004], P=0.47	-0.002 [-0.007;0.002], P=0.34
mL2R Autosomes (male)	-0.008 [-0.016;-0.001], P=0.022	0 [-0.005;0.005], P=0.94	-0.002 [-0.007;0.003], P=0.37	-0.001 [-0.006;0.004], P=0.62	0 [-0.006;0.005], P=0.99	-0.001 [-0.007;0.004], P=0.6	0.001 [-0.004;0.006], P=0.59	-0.004 [-0.01;0.003], P=0.25	0.001 [-0.004;0.006], P=0.77	-0.003 [-0.007;0.002], P=0.29	0.003 [-0.001;0.008], P=0.15	-0.002 [-0.007;0.003], P=0.52	0.001 [-0.005;0.007], P=0.71	0 [-0.006;0.005], P=0.87	-0.003 [-0.008;0.002], P=0.26	0.003 [-0.002;0.008], P=0.21	-0.004 [-0.009;0], P=0.072	0.002 [-0.003;0.006], P=0.47	0.003 [-0.001;0.008], P=0.15	-0.004 [-0.01;0.003], P=0.26	0.003 [-0.003;0.008], P=0.3	0 [-0.005;0.005], P=0.95	0 [-0.006;0.006], P=0.94	0.003 [-0.002;0.009], P=0.21	0.008 [-0.01;0.026], P=0.4	0 [-0.005;0.006], P=0.92	0.001 [-0.004;0.005], P=0.72	-0.001 [-0.006;0.005], P=0.83	-0.001 [-0.006;0.004], P=0.69
mL2RMT (females)	-0.001 [-0.013;0.012], P=0.89	0.003 [-0.004;0.009], P=0.39	0.006 [0.001;0.011], P=0.015	-0.001 [-0.007;0.004], P=0.64	-0.001 [-0.006;0.004], P=0.69	0.004 [-0.001;0.009], P=0.11	-0.014 [-0.02;-0.009], P=6.2e-07	-0.037 [-0.042;-0.032], P=2.6e-44	-0.043 [-0.048;-0.038], P=1.8e-66	-0.019 [-0.024;-0.013], P=2.4e-11	-0.016 [-0.022;-0.01], P=6e-08	-0.01 [-0.016;-0.005], P=0.00014	0.011 [0.007;0.016], P=5.7e-06	-0.058 [-0.063;-0.053], P=1.7e-113	-0.011 [-0.016;-0.006], P=2.7e-05	0.002 [-0.004;0.007], P=0.59	-0.008 [-0.014;-0.002], P=0.011	-0.012 [-0.018;-0.006], P=0.00011	0.021 [0.015;0.026], P=2.6e-12	-0.037 [-0.042;-0.032], P=4.6e-44	-0.011 [-0.016;-0.006], P=1.6e-05	-0.049 [-0.054;-0.044], P=4.6e-86	-0.012 [-0.017;-0.007], P=1.5e-05	0.022 [0.017;0.028], P=1.3e-15	-0.006 [-0.022;0.01], P=0.45	-0.013 [-0.018;-0.008], P=1e-06	-0.012 [-0.018;-0.006], P=8.2e-05	-0.007 [-0.013;-0.001], P=0.029	0.011 [0.006;0.016], P=1.9e-05
mL2RMT (male)	0.002 [-0.005;0.01], P=0.56	-0.006 [-0.011;0], P=0.035	-0.001 [-0.006;0.004], P=0.7	-0.002 [-0.007;0.003], P=0.41	0.012 [0.006;0.017], P=3.4e-05	-0.001 [-0.007;0.005], P=0.72	-0.019 [-0.023;-0.014], P=1.3e-13	-0.035 [-0.041;-0.028], P=4e-26	-0.05 [-0.055;-0.044], P=5.8e-77	-0.018 [-0.023;-0.013], P=1e-13	-0.015 [-0.02;-0.011], P=2.4e-10	-0.017 [-0.022;-0.012], P=1.2e-10	0.028 [0.023;0.034], P=1.8e-22	-0.056 [-0.061;-0.05], P=1.9e-93	-0.016 [-0.021;-0.01], P=7e-09	-0.011 [-0.016;-0.005], P=7.8e-05	-0.015 [-0.02;-0.011], P=2.6e-11	-0.011 [-0.015;-0.006], P=1.1e-05	0.02 [0.015;0.025], P=7.9e-17	-0.032 [-0.039;-0.025], P=4.9e-21	-0.005 [-0.01;0.001], P=0.077	-0.053 [-0.058;-0.047], P=3.9e-84	-0.01 [-0.016;-0.004], P=0.00092	0.045 [0.039;0.05], P=9.3e-60	-0.013 [-0.032;0.005], P=0.15	-0.014 [-0.02;-0.009], P=2.3e-07	-0.011 [-0.016;-0.006], P=4.6e-06	-0.027 [-0.033;-0.022], P=3.7e-20	0.012 [0.007;0.018], P=4.8e-06
mL2R Autosomes (females)	0.004 [-0.008;0.016], P=0.55	-0.003 [-0.01;0.003], P=0.32	-0.003 [-0.007;0.002], P=0.3	0.002 [-0.003;0.007], P=0.45	-0.002 [-0.007;0.003], P=0.39	-0.002 [-0.007;0.003], P=0.46	0 [-0.006;0.005], P=0.99	-0.006 [-0.011;-0.001], P=0.023	0.001 [-0.004;0.006], P=0.62	0 [-0.006;0.005], P=0.98	0.005 [-0.001;0.011], P=0.079	-0.002 [-0.008;0.003], P=0.37	-0.002 [-0.007;0.003], P=0.51	-0.001 [-0.006;0.004], P=0.77	-0.002 [-0.007;0.003], P=0.34	-0.004 [-0.009;0.002], P=0.19	-0.003 [-0.009;0.003], P=0.38	-0.002 [-0.007;0.004], P=0.61	-0.002 [-0.008;0.003], P=0.42	-0.003 [-0.008;0.002], P=0.23	-0.004 [-0.009;0.001], P=0.12	0 [-0.004;0.005], P=0.86	-0.003 [-0.008;0.003], P=0.34	-0.001 [-0.007;0.004], P=0.68	0.013 [-0.002;0.029], P=0.09	-0.003 [-0.008;0.002], P=0.31	-0.003 [-0.009;0.003], P=0.32	-0.003 [-0.009;0.003], P=0.3	-0.002 [-0.007;0.003], P=0.38
mL2R Autosomes (male)	-0.01 [-0.017;-0.002], P=0.01	0 [-0.005;0.005], P=0.98	-0.003 [-0.008;0.003], P=0.34	-0.002 [-0.007;0.003], P=0.44	-0.001 [-0.006;0.005], P=0.82	-0.001 [-0.007;0.004], P=0.67	0.001 [-0.004;0.005], P=0.83	-0.004 [-0.01;0.003], P=0.24	0 [-0.005;0.005], P=0.97	-0.003 [-0.008;0.002], P=0.2	0.004 [-0.001;0.009], P=0.11	-0.002 [-0.007;0.003], P=0.5	0 [-0.005;0.006], P=0.92	-0.001 [-0.007;0.004], P=0.64	-0.004 [-0.009;0.002], P=0.18	0.003 [-0.002;0.008], P=0.28	-0.004 [-0.008;0.001], P=0.086	0.002 [-0.003;0.007], P=0.45	0.003 [-0.001;0.008], P=0.17	-0.004 [-0.01;0.003], P=0.29	0.003 [-0.002;0.009], P=0.24	-0.001 [-0.006;0.004], P=0.73	0 [-0.006;0.006], P=0.98	0.003 [-0.003;0.008], P=0.33	0.007 [-0.011;0.025], P=0.43	0 [-0.006;0.005], P=0.93	0 [-0.005;0.005], P=0.95	-0.001 [-0.007;0.005], P=0.78	-0.001 [-0.006;0.005], P=0.8
