# Supplementary material for: Deciphering the genetic and epidemiological landscape of mitochondrial DNA abundance
Source: Hum Genet. 2020 Dec 31;140(6):849–61. doi: 10.1007/s00439-020-02249-w (PMC8099832; doi:10.1007/s00439-020-02249-w)
Supplement: Supplementary file 5 — Supplementary file5 (XLSX 19 KB) [file 439_2020_2249_MOESM5_ESM.xlsx]

## Sheet: Sheet1
Supplementary Table S5. Genome-wide signifcant loci associated with MT abundance
Independent Signal	Genomic Locus	Top hit [dbSNP]	Chromosome	Position [hg19]	P-Value	NEA	EA	MAF	BETA	SE	Functional variant [dbSNP]	R2 to top hit	Candidate Gene	Functional consequence	CADD score	RegulomeDB Score
1	1	rs4648452	1	2996522	5.95941e-09	C	T	0.1889	-0.0193305	0.0033225	rs2993488	0.993638	PRDM16	intronic	0.887	5
2	2	rs1474868	1	12044164	3.95897e-15	C	T	0.4722	-0.0202598	0.00257868	rs3766744	1	MFN2	intronic	15.38	NA
3	3	rs831522	2	74147721	7.69345e-17	A	C	0.3618	0.0227385	0.00272762	rs940299	0.832347	DGUOK-AS1	ncRNA_exonic	9.805	4
4	4	3:39163813_GA_G	3	39163813	1.82303e-08	GA	G	0.1243	0.0226626	0.00402663	rs28362645	0.774439	TTC21A	UTR5	14.34	4
5	5	rs35734242	4	706700	4.36091e-08	T	C	0.4414	-0.0142637	0.00260489	rs55948606	0.835386	PCGF3	intronic	5.978	5
6	6	rs12500975	4	74707640	1.0199e-08	T	C	0.4304	-0.0149096	0.00260314	rs12500975	1	CXCL6	intergenic	0.009	5
7	6	rs518867	4	74955050	1.98851e-20	C	T	0.3598	-0.0245654	0.00265181	rs981458	0.848941	MTHFD2L	intronic	10.85	6
8	7	rs2853672	5	1292983	6.54747e-12	C	A	0.4871	-0.0177584	0.00258586	rs2853677	0.625887	TERT	intronic	2.832	5
9	8	5:88175199_TTA_T	5	88175199	8.56928e-09	TTA	T	0.4672	0.0148636	0.00258181	rs61104616	0.98403	MEF2C	intronic	17.99	5
10	8	rs114694170	5	88180196	3.26642e-19	T	C	0.05368	0.0491234	0.00548254	rs114694170	1	MEF2C-AS1	ncRNA_intronic	16.37	4
11	9	rs2057657	5	131809316	3.81005e-09	A	G	0.2256	-0.0179181	0.00304088	rs2548992	0.75939	AC116366.6	ncRNA_exonic	6.225	2b
12	10	rs210143	6	33546930	3.12921e-36	C	T	0.2734	-0.0353284	0.00281038	rs511515	0.980302	BAK1	UTR3	4.862	5
13	10	rs9469525	6	33581805	1.0018e-13	G	A	0.2406	0.0238683	0.00320766	rs3748079	1	ITPR3	UTR5	11.44	NA
14	11	rs41294856	6	135412382	6.20178e-09	C	T	0.09046	-0.0250398	0.00430873	rs41294854	1	HBS1L	intronic	11.95	7
15	11	rs4895441	6	135426573	8.51185e-28	A	G	0.2734	0.031499	0.00288223	rs35959442	0.970153	HBS1L	UTR5	5.992	4
16	12	rs16874653	7	28715056	4.48494e-08	A	G	0.326	-0.0151318	0.00276594	rs7810930	0.912424	CREB5	intronic	4.954	7
17	12	rs6976396	7	28823452	2.25382e-09	C	A	0.1759	-0.0211083	0.00353067	rs6977136	1	CREB5	intronic	10.26	5
18	13	rs12155038	7	44872977	1.58734e-08	G	A	0.4443	-0.0146519	0.00259234	rs1065647	0.610501	ZMIZ2	UTR3	5.176	4
19	14	rs8179	7	92236164	2.89309e-14	C	T	0.2207	-0.0241457	0.00317565	rs8179	1	CDK6	UTR3	9.542	NA
20	15	rs342293	7	106372219	1.1347e-17	C	G	0.4374	0.0220825	0.00257975	rs342248	0.859556	CTB-111H14.1	ncRNA_intronic	14.54	6
21	16	rs77236693	7	114620506	6.21225e-12	C	T	0.08151	0.030299	0.00440714	rs77236693	1	MDFIC	intronic	11.39	5
22	17	rs3110823	7	135357476	1.93398e-17	A	C	0.1481	0.0290802	0.00342191	rs3110823	1	C7orf73	intronic	13.77	5
23	18	rs4841132	8	9183596	2.86718e-09	G	A	0.07356	0.0264795	0.00445842	rs4841133	0.98571	RP11-115J16.1	ncRNA_exonic	6.313	6
24	19	rs10094039	8	130589676	4.05947e-11	G	A	0.3718	-0.0174845	0.0026483	rs10094039	1	CCDC26	ncRNA_intronic	0.858	7
25	20	rs385893	9	4763176	7.206e-17	C	T	0.493	-0.0215047	0.00257723	rs385893	1	RP11-307I14.4	intergenic	8.801	NA
26	20	rs10974817	9	4856417	3.1008e-08	G	A	0.4145	-0.0145298	0.0026247	rs57980387	0.769502	RCL1	UTR3	4.956	NA
27	21	rs56225686	9	91393398	1.64301e-09	T	A	0.0507	-0.0323089	0.00535816	rs9410207	0.938348	MIR4289	intergenic	3.162	2a
28	22	rs11006121	10	60122066	1.58102e-12	C	T	0.3996	0.0185438	0.0026238	rs11006120	0.664626	UBE2D1	intronic	11.48	4
29	22	rs11006132	10	60156166	4.43946e-24	A	G	0.2296	0.0310153	0.00306404	rs2279339	0.700341	TFAM	UTR5	13.95	NA
30	23	rs10740118	10	65101207	4.53359e-25	G	C	0.4344	-0.0270046	0.00261082	rs1935	0.796084	JMJD1C	exonic	17.59	7
31	24	rs1408343	10	102648765	2.41229e-19	A	G	0.2336	-0.0261039	0.00290259	rs1408343	1	Y_RNA	intergenic	7.825	1f
32	25	rs113422568	10	104337938	7.33449e-12	G	A	0.332	0.0188826	0.00275607	rs11596235	0.876832	SUFU	UTR3	6.829	4
33	26	rs741735	11	256976	1.49292e-08	C	A	0.2445	0.0170537	0.00301168	rs72882962	0.973149	NLRP6	intergenic	9.337	1f
34	27	rs10835226	11	3894267	4.90033e-10	C	T	0.3181	0.0178064	0.00286163	rs11030211	0.76688	STIM1	UTR5	14.94	4
35	28	rs35979828	12	54685880	1.97864e-11	C	T	0.08549	-0.0340757	0.00507996	rs35979828	1	RP11-968A15.8	ncRNA_intronic	16.58	NA
36	29	rs4388979	12	109475012	3.19865e-13	T	G	0.3767	0.0190599	0.00261593	rs542641383	0.966266	USP30	intronic	2.146	NA
37	30	rs3809272	12	111800258	6.61309e-17	G	A	0.3052	-0.02337	0.00279737	rs3809272	1	FAM109A	UTR3	1.548	4
38	31	rs11615667	12	122399173	4.75523e-11	C	A	0.09046	0.0267851	0.00407152	rs7961894	0.978523	WDR66	intronic	2.33	4
39	32	rs1760940	14	20938251	3.55059e-21	A	C	0.2455	0.0281134	0.00297627	rs1760940	1	PNP	intronic	10.02	NA
40	33	rs59488041	14	101180041	1.18427e-17	T	A	0.1511	-0.032236	0.00376808	rs17099617	0.909241	DLK1	intergenic	1.32	1b
41	34	rs3087374	15	89859994	1.08275e-08	C	A	0.08549	0.0269599	0.00471542	rs3087374	1	FANCI:POLG	exonic	22.9	NA
42	35	rs11865642	16	9050637	3.06309e-08	A	C	0.1829	-0.0183694	0.00331701	rs11865642	1	USP7	intronic	1.324	2b
43	36	rs12924138	16	89754444	1.24153e-08	G	T	0.3887	0.0146441	0.00257181	rs12924572	0.888386	CDK10	UTR5	6.636	6
44	37	rs2063185	17	1348304	6.19764e-09	C	T	0.3141	0.0165701	0.00285125	rs2229075	0.899689	CRK	exonic	20.4	NA
45	38	rs144382588	17	8124563	4.78376e-08	AATC	A	0.0825	0.0254911	0.00466929	rs144382588	1	LINC00324	ncRNA_exonic	7.614	NA
46	39	rs12451555	17	18233272	1.98334e-08	T	G	0.2445	-0.0169273	0.0030154	rs11078411	0.655832	ALKBH5	exonic	22.9	4
47	40	rs55757004	17	38126395	8.30248e-13	G	T	0.08748	-0.0317548	0.00443726	rs76713974	0.65832	THRA	intronic	14.17	4
48	40	rs11078935	17	38192137	1.09934e-31	T	G	0.3559	0.0314306	0.00268317	rs139141843	0.710855	GSDMA	UTR3	1.279	NA
49	40	rs12941465	17	38255565	2.80342e-11	G	A	0.2555	-0.0201722	0.00303031	rs939347	0.788233	NR1D1	UTR5	16.58	2b
50	41	rs16978036	18	42081815	1.06186e-11	G	T	0.1461	0.0261988	0.00385383	rs9944794	0.802897	CTC-782O7.1	ncRNA_intronic	18.11	5
51	42	rs1790961	18	67525286	2.0997e-12	G	T	0.4761	-0.0181004	0.00257547	rs763361	0.987931	CD226	exonic	5.229	7
52	43	rs8110045	19	5539905	2.14603e-08	A	G	0.3042	-0.0154827	0.00276479	rs8110045	1	TINCR	intergenic	2.493	4
53	43	rs4510145	19	5554321	1.24523e-10	G	A	0.4483	-0.0166278	0.00258438	rs4510145	1	TINCR	intergenic	1.258	4
54	43	rs806709	19	5618232	3.02647e-62	G	A	0.08549	0.0703824	0.00422615	rs806709	1	SAFB2	intronic	4.119	6
55	43	rs566777150	19	5739853	1.43962e-18	A	AAAAAAAAAAAAAG	0.4453	0.0228166	0.00259431	rs2436537	0.605813	CATSPERD	intronic	8.541	6
56	44	rs10419397	19	17391328	7.40328e-23	G	A	0.2604	-0.0277552	0.00281976	rs4808616	0.994795	ABHD8	UTR3	17.04	2b
57	44	rs35586766	19	17392629	3.37567e-16	G	A	0.1103	0.0358754	0.00439673	rs35586766	1	ANKLE1	exonic	11.02	1b
58	45	rs1065853	19	45413233	1.64227e-15	G	T	0.06262	0.0376454	0.00472565	rs7412	1	APOE	exonic	25.1	4
59	46	rs1613662	19	55536595	1.96361e-12	A	G	0.1451	0.0243097	0.00345438	rs892090	1	GP6	exonic	10.58	4
60	47	rs11696739	20	1600925	5.56926e-11	G	A	0.3767	-0.0173694	0.00264974	rs2254458	0.852653	SIRPB1	exonic	0.229	5
61	47	rs156333	20	1827655	3.63871e-15	G	A	0.4841	0.0204835	0.00260366	rs156329	0.934407	RP5-968J1.1	intergenic	6.133	1f
62	48	rs11697739	20	17930306	5.39716e-23	C	T	0.4821	-0.0254133	0.00257354	rs11697739	1	SNX5	intronic	6.129	5
63	49	rs11704452	22	43511868	2.97592e-13	T	G	0.172	-0.0255914	0.00350768	rs780533067	0.732648	BIK	intronic	12.17	NA
64	49	rs760699	22	43523188	7.36101e-11	C	T	0.1282	-0.0249536	0.00383115	rs4988417	0.958723	BIK	intronic	6.423	5
65	50	rs75107793	22	50628937	4.65878e-19	G	A	0.05865	0.0444502	0.0049828	rs75107793	1	TRABD	intronic	6.931	2b
66	50	rs113214100	22	50638171	7.57699e-09	C	CA	0.166	-0.0204689	0.00354269	rs56308603	0.93913	RP3-402G11.25	ncRNA_exonic	7.248	3a
NEA: Non effect allele
EA: effect allele
MAF: minor allele frequency
