# Supplementary material for: Deciphering the genetic and epidemiological landscape of mitochondrial DNA abundance
Source: Hum Genet. 2020 Dec 31;140(6):849–61. doi: 10.1007/s00439-020-02249-w (PMC8099832; doi:10.1007/s00439-020-02249-w)
Supplement: Supplementary file 6 — Supplementary file6 (XLSX 69 KB) [file 439_2020_2249_MOESM6_ESM.xlsx]

## Sheet: Sheet1
Supplementary Table S6. Genes with a significant burden of common variants
Gene	Chr	Start	End	nsnps	SNP_start	SNP_end	chisq	Pvalue	TopSNP.Pvalue	TopSNP	details1	details2
MED24	17	38175349	38210889	42	rs4082190	rs12947874	1959.77	4.71326e-38	1.09934e-31	rs11078935	mediator complex subunit 24 [Source:HGNC Symbol;Acc:HGNC:22963]	Component of the Mediator complex, a coactivator involved in the regulated transcription of nearly all RNA polymerase II-dependent genes. Mediator functions as a bridge to convey information from gene-specific regulatory proteins to the basal RNA polymerase II transcription machinery. Mediator is recruited to promoters by direct interactions with regulatory proteins and serves as a scaffold for t…
CSF3	17	38171613	38174066	37	rs4458030	rs3923377	1875.45	1.55243e-37	1.09934e-31	rs11078935	colony stimulating factor 3 [Source:HGNC Symbol;Acc:HGNC:2438]	Granulocyte/macrophage colony-stimulating factors are cytokines that act in hematopoiesis by controlling the production, differentiation, and function of 2 related white cell populations of the blood, the granulocytes and the monocytes-macrophages. This CSF induces granulocytes.
PSMD3	17	38137020	38154213	41	rs12946393	rs8066846	1858.43	1.00412e-34	1.09934e-31	rs11078935	proteasome 26S subunit, non-ATPase 3 [Source:HGNC Symbol;Acc:HGNC:9560]	Component of the 26S proteasome, a multiprotein complex involved in the ATP-dependent degradation of ubiquitinated proteins. This complex plays a key role in the maintenance of protein homeostasis by removing misfolded or damaged proteins, which could impair cellular functions, and by removing proteins whose functions are no longer required. Therefore, the proteasome participates in numerous cell…
GSDMA	17	38119225	38134019	40	rs7216558	rs9916158	1540.28	7.78223e-30	2.15156e-31	rs11078931	gasdermin A [Source:HGNC Symbol;Acc:HGNC:13311]	May promote pyroptosis (Probable). Upon cleavage in vitro of genetically engineered GSDMA, the released N-terminal moiety binds to some types of lipids, such as possibly phosphatidylinositol (4,5)-bisphosphate. Homooligomerizes within the membrane and forms pores of 10 -15 nanometers (nm) of inner diameter, triggering cell death. Also binds to bacterial and mitochondrial lipids, including cardiol…
BAK1	6	33540322	33548070	55	rs1755040	rs11754012	1208.79	6.44409e-28	3.12921e-36	rs210143	BCL2 antagonist/killer 1 [Source:HGNC Symbol;Acc:HGNC:949]	In the presence of an appropriate stimulus, accelerates programmed cell death by binding to, and antagonizing the anti-apoptotic action of BCL2 or its adenovirus homolog E1B 19k protein. Low micromolar levels of zinc ions inhibit the promotion of apoptosis.
SAFB2	19	5587009	5622938	37	rs112226626	rs10424357	953.402	1.04524e-26	3.02647e-62	rs806709	scaffold attachment factor B2 [Source:HGNC Symbol;Acc:HGNC:21605]	Binds to scaffold/matrix attachment region (S/MAR) DNA. Can function as an estrogen receptor corepressor and can also inhibit cell proliferation.
THRA	17	38218445	38250120	38	rs6503532	rs77916145	1025.67	1.12257e-26	1.09934e-31	rs11078935	thyroid hormone receptor alpha [Source:HGNC Symbol;Acc:HGNC:11796]	Isoform Alpha-1: Nuclear hormone receptor that can act as a repressor or activator of transcription. High affinity receptor for thyroid hormones, including triiodothyronine and thyroxine.|Isoform Alpha-2: Does not bind thyroid hormone and functions as a weak dominant negative inhibitor of thyroid hormone action.
LRRC3C	17	38097726	38100987	39	rs9906951	rs4795413	1445.52	1.81187e-26	2.15156e-31	rs11078931	leucine rich repeat containing 3C [Source:HGNC Symbol;Acc:HGNC:40034]
SAFB	19	5623045	5668489	30	rs139111181	rs2261565	800.908	4.65184e-25	3.02647e-62	rs806709	scaffold attachment factor B [Source:HGNC Symbol;Acc:HGNC:10520]	Binds to scaffold/matrix attachment region (S/MAR) DNA and forms a molecular assembly point to allow the formation of a 'transcriptosomal' complex (consisting of SR proteins and RNA polymerase II) coupling transcription and RNA processing (By similarity). Can function as an estrogen receptor corepressor and can also bind to the HSP27 promoter and decrease its transcription. When associated with R…
NR1D1	17	38249036	38256978	30	rs8066846	rs111660038	718.694	2.67707e-23	4.33159e-30	rs66826786	nuclear receptor subfamily 1 group D member 1 [Source:HGNC Symbol;Acc:HGNC:7962]	Transcriptional repressor which coordinates circadian rhythm and metabolic pathways in a heme-dependent manner. Integral component of the complex transcription machinery that governs circadian rhythmicity and forms a critical negative limb of the circadian clock by directly repressing the expression of core clock components ARTNL/BMAL1, CLOCK and CRY1. Also regulates genes involved in metabolic f…
TFAM	10	60144902	60158990	21	rs112660736	rs2393430	536.555	4.40327e-23	4.43946e-24	rs11006132	transcription factor A, mitochondrial [Source:HGNC Symbol;Acc:HGNC:11741]	Binds to the mitochondrial light strand promoter and functions in mitochondrial transcription regulation. Required for accurate and efficient promoter recognition by the mitochondrial RNA polymerase. Promotes transcription initiation from the HSP1 and the light strand promoter by binding immediately upstream of transcriptional start sites. Is able to unwind DNA. Bends the mitochondrial light stra…
JMJD1C	10	64926980	65225761	28	rs386361870	rs117212080	843.581	2.00705e-22	4.53359e-25	rs10740118	jumonji domain containing 1C [Source:HGNC Symbol;Acc:HGNC:12313]	Probable histone demethylase that specifically demethylates 'Lys-9' of histone H3, thereby playing a central role in histone code. Demethylation of Lys residue generates formaldehyde and succinate. May be involved in hormone-dependent transcriptional activation, by participating in recruitment to androgen-receptor target genes.
UBE2D1	10	60094738	60130513	31	rs2790190	rs201853891	588.144	3.73973e-21	4.43946e-24	rs11006132	ubiquitin conjugating enzyme E2 D1 [Source:HGNC Symbol;Acc:HGNC:12474]	Accepts ubiquitin from the E1 complex and catalyzes its covalent attachment to other proteins. In vitro catalyzes 'Lys-48'-linked polyubiquitination. Mediates the selective degradation of short-lived and abnormal proteins. Functions in the E6/E6-AP-induced ubiquitination of p53/TP53. Mediates ubiquitination of PEX5 and auto-ubiquitination of STUB1, TRAF6 and TRIM63/MURF1. Ubiquitinates STUB1-asso…
CXCL2	4	74962753	74964997	7	rs352041	rs75165399	272.184	5.3627e-21	1.98851e-20	rs518867	C-X-C motif chemokine ligand 2 [Source:HGNC Symbol;Acc:HGNC:4603]	Produced by activated monocytes and neutrophils and expressed at sites of inflammation. Hematoregulatory chemokine, which, in vitro, suppresses hematopoietic progenitor cell proliferation. GRO-beta(5-73) shows a highly enhanced hematopoietic activity.
MGME1	20	17949761	17971762	40	rs6045092	rs6080947	670.962	7.16602e-20	5.39716e-23	rs11697739	mitochondrial genome maintenance exonuclease 1 [Source:HGNC Symbol;Acc:HGNC:16205]	Metal-dependent single-stranded DNA (ssDNA) exonuclease involved in mitochondrial genome maintenance. Has preference for 5'-3' exonuclease activity but is also capable of endoduclease activity on linear substrates. Necessary for maintenance of proper 7S DNA levels. Probably involved in mitochondrial DNA (mtDNA) repair, possibly via the processing of displaced DNA containing Okazaki fragments duri…
ANO8	19	17434031	17445638	47	rs3745185	rs8105362	740.381	5.36869e-19	7.40328e-23	rs10419397	anoctamin 8 [Source:HGNC Symbol;Acc:HGNC:29329]	Does not exhibit calcium-activated chloride channel (CaCC) activity.
ORMDL3	17	38077295	38083884	30	rs12709365	rs60134943	884.022	8.28887e-19	5.75211e-29	rs11870683	ORMDL sphingolipid biosynthesis regulator 3 [Source:HGNC Symbol;Acc:HGNC:16038]	Negative regulator of sphingolipid synthesis. May indirectly regulate endoplasmic reticulum-mediated Ca(+2) signaling.
GTPBP3	19	17445790	17453540	42	rs112796002	rs8105362	650.35	1.10052e-18	7.81265e-23	rs67397200	GTP binding protein 3, mitochondrial [Source:HGNC Symbol;Acc:HGNC:14880]	GTPase involved in the 5-carboxymethylaminomethyl modification (mnm(5)s(2)U34) of the wobble uridine base in mitochondrial tRNAs.
NRBF2	10	64893006	64914791	23	rs2102485	rs12413730	586.632	1.24978e-18	5.21406e-21	rs35447916	nuclear receptor binding factor 2 [Source:HGNC Symbol;Acc:HGNC:19692]	May modulate transcriptional activation by target nuclear receptors. Can act as transcriptional activator (in vitro).|Involved in starvation-induced autophagy probably by its association with PI3K complex I (PI3KC3-C1). However, effects has been described variably. Involved in the induction of starvation-induced autophagy (PubMed:24785657). Stabilzes PI3KC3-C1 assembly and enhances ATG14-linked l…
ANKLE1	19	17392453	17398455	56	rs62126222	rs1529480	965.994	1.90132e-18	7.40328e-23	rs10419397	ankyrin repeat and LEM domain containing 1 [Source:HGNC Symbol;Acc:HGNC:26812]	Endonuclease that probably plays a role in the DNA damage response and DNA repair.
TINCR	19	5558177	5568005	44	rs35424819	rs72977089	770.585	2.03562e-18	3.76167e-59	rs806705	TINCR ubiquitin domain containing [Source:HGNC Symbol;Acc:HGNC:14607]	NA
ITPR3	6	33589155	33664348	109	rs210134	rs72880503	1394.91	2.35662e-18	3.12921e-36	rs210143	inositol 1,4,5-trisphosphate receptor type 3 [Source:HGNC Symbol;Acc:HGNC:6182]	Receptor for inositol 1,4,5-trisphosphate, a second messenger that mediates the release of intracellular calcium.
MRPL34	19	17416476	17417652	48	rs7248801	rs17272023	843.545	3.44339e-18	7.40328e-23	rs10419397	mitochondrial ribosomal protein L34 [Source:HGNC Symbol;Acc:HGNC:14488]
ABHD8	19	17402939	17414282	56	rs10421287	rs12978195	971.368	4.95088e-18	7.40328e-23	rs10419397	abhydrolase domain containing 8 [Source:HGNC Symbol;Acc:HGNC:23759]
REEP3	10	65281122	65384883	35	rs10733792	rs16918762	985.919	6.73793e-18	1.90833e-21	rs7075901	receptor accessory protein 3 [Source:HGNC Symbol;Acc:HGNC:23711]	Microtubule-binding protein required to ensure proper cell division and nuclear envelope reassembly by sequestering the endoplasmic reticulum away from chromosomes during mitosis. Probably acts by clearing the endoplasmic reticulum membrane from metaphase chromosomes.
DDA1	19	17420336	17434106	52	rs12982178	rs10418546	830.577	9.98345e-18	7.40328e-23	rs10419397	DET1 and DDB1 associated 1 [Source:HGNC Symbol;Acc:HGNC:28360]	May be involved in ubiquitination and subsequent proteasomal degradation of target proteins. Component of the DDD-E2 complexes which may provide a platform for interaction with CUL4A and WD repeat proteins.
BABAM1	19	17378184	17390162	68	rs113809670	rs76655932	990.786	2.12385e-17	7.40328e-23	rs10419397	BRISC and BRCA1 A complex member 1 [Source:HGNC Symbol;Acc:HGNC:25008]	Component of the BRCA1-A complex, a complex that specifically recognizes 'Lys-63'-linked ubiquitinated histones H2A and H2AX at DNA lesions sites, leading to target the BRCA1-BARD1 heterodimer to sites of DNA damage at double-strand breaks (DSBs). The BRCA1-A complex also possesses deubiquitinase activity that specifically removes 'Lys-63'-linked ubiquitin on histones H2A and H2AX. In the BRCA1-A…
SNX5	20	17922239	17949634	42	rs112673571	rs74504750	612.401	2.29446e-17	5.39716e-23	rs11697739	sorting nexin 5 [Source:HGNC Symbol;Acc:HGNC:14969]	Involved in several stages of intracellular trafficking. Interacts with membranes containing phosphatidylinositol 3-phosphate (PtdIns(3P)) or phosphatidylinositol 3,4-bisphosphate (PtdIns(3,4)P2) (PubMed:15561769). Acts in part as component of the retromer membrane-deforming SNX-BAR subcomplex. The SNX-BAR retromer mediates retrograde transport of cargo proteins from endosomes to the trans-Golgi …
CATSPERD	19	5720687	5778742	37	rs952435	rs8106995	569.451	3.29321e-17	1.43962e-18	rs566777150	cation channel sperm associated auxiliary subunit delta [Source:HGNC Symbol;Acc:HGNC:28598]	Auxiliary component of the CatSper complex, a complex involved in sperm cell hyperactivation. Sperm cell hyperactivation is needed for sperm motility which is essential late in the preparation of sperm for fertilization. Required for CATSPER1 stability before intraflagellar transport and/or incorporation of the CatSper complex channel into the flagellar membrane.
RNASE10	14	20978630	20979281	51	rs74591499	rs1243647	537.923	5.404e-17	3.55059e-21	rs1760940	ribonuclease A family member 10 (inactive) [Source:HGNC Symbol;Acc:HGNC:19275]	Secreted proximal epididymal protein required for post-testicular sperm maturation and male fertility. May be involved in sperm adhesion to the egg zona pellucida. Does not have ribonuclease activity.
NUP205	7	135242661	135333499	65	rs17481669	rs75442609	1064.92	1.07103e-16	1.93398e-17	rs3110823	nucleoporin 205 [Source:HGNC Symbol;Acc:HGNC:18658]	Plays a role in the nuclear pore complex (NPC) assembly and/or maintenance. May anchor NUP62 and other nucleoporins, but not NUP153 and TPR, to the NPC.
OVOL2	20	18004795	18038521	57	rs6105851	rs6045192	668.994	1.14482e-16	7.74098e-22	rs6105851	ovo like zinc finger 2 [Source:HGNC Symbol;Acc:HGNC:15804]	Zinc-finger transcription repressor factor. Plays a critical role to maintain the identity of epithelial lineages by suppressing epithelial-to mesenchymal transition (EMT) mainly through the repression of ZEB1, an EMT inducer. Positively regulates neuronal differentiation (By similarity). Suppresses cell cycling and terminal differentiation of keratinocytes by directly repressing MYC and NOTCH1 (…
USHBP1	19	17360848	17375544	68	rs79115756	rs113058732	927.748	1.31544e-16	7.40328e-23	rs10419397	USH1 protein network component harmonin binding protein 1 [Source:HGNC Symbol;Acc:HGNC:24058]
LONP1	19	5691844	5720463	29	rs2485278	rs2436524	534.277	2.86849e-16	1.18647e-18	rs8102642	lon peptidase 1, mitochondrial [Source:HGNC Symbol;Acc:HGNC:9479]	ATP-dependent serine protease that mediates the selective degradation of misfolded, unassembled or oxidatively damaged polypeptides as well as certain short-lived regulatory proteins in the mitochondrial matrix. May also have a chaperone function in the assembly of inner membrane protein complexes. Participates in the regulation of mitochondrial gene expression and in the maintenance of the integ…
MCAT	22	43528211	43539403	44	rs34455987	rs112171549	493.024	9.99207e-16	2.97592e-13	rs11704452	malonyl-CoA-acyl carrier protein transacylase [Source:HGNC Symbol;Acc:HGNC:29622]	Catalyzes the transfer of a malonyl moiety from malonyl-CoA to the free thiol group of the phosphopantetheine arm of the mitochondrial ACP protein (NDUFAB1). This suggests the existence of the biosynthesis of fatty acids in mitochondrias.
BIK	22	43506753	43525718	43	rs36110290	rs13054587	502.547	1.3263e-15	2.97592e-13	rs11704452	BCL2 interacting killer [Source:HGNC Symbol;Acc:HGNC:1051]	Accelerates programmed cell death. Association to the apoptosis repressors Bcl-X(L), BHRF1, Bcl-2 or its adenovirus homolog E1B 19k protein suppresses this death-promoting activity. Does not interact with BAX.
TSPO	22	43547519	43559248	49	rs12169371	rs13053704	495.251	1.96852e-15	2.97592e-13	rs11704452	translocator protein [Source:HGNC Symbol;Acc:HGNC:1158]
PRR22	19	5782970	5784776	29	rs2485258	rs10402728	380.128	3.01446e-15	1.43962e-18	rs566777150	proline rich 22 [Source:HGNC Symbol;Acc:HGNC:28354]
DUS3L	19	5785152	5791249	29	rs34254251	rs1678849	379.118	3.27639e-15	1.43962e-18	rs566777150	dihydrouridine synthase 3 like [Source:HGNC Symbol;Acc:HGNC:26920]	Catalyzes the synthesis of dihydrouridine, a modified base found in the D-loop of most tRNAs.
NR2F6	19	17342693	17356151	60	rs2279004	rs6512183	734.143	7.30462e-15	7.40328e-23	rs10419397	nuclear receptor subfamily 2 group F member 6 [Source:HGNC Symbol;Acc:HGNC:7977]	Transcription factor predominantly involved in transcriptional repression. Binds to promoter/enhancer response elements that contain the imperfect 5'-AGGTCA-3' direct or inverted repeats with various spacings which are also recognized by other nuclear hormone receptors. Involved in modulation of hormonal responses. Represses transcriptional activity of the lutropin-choriogonadotropic hormone rece…
AK3	9	4709556	4742043	56	rs35127555	rs149114357	562.293	8.04869e-15	7.206e-17	rs385893	adenylate kinase 3 [Source:HGNC Symbol;Acc:HGNC:17376]	Involved in maintaining the homeostasis of cellular nucleotides by catalyzing the interconversion of nucleoside phosphates. Has GTP:AMP phosphotransferase and ITP:AMP phosphotransferase activities.
GSDMB	17	38060847	38074903	24	rs35564481	rs8069202	605.459	1.02983e-14	2.92008e-16	rs4458030	gasdermin B [Source:HGNC Symbol;Acc:HGNC:23690]	The N-terminal moiety promotes pyroptosis. May be acting by homooligomerizing within the membrane and forming pores (PubMed:27281216). The physiological relevance of this observation is unknown.
HSD11B1L	19	5680775	5688534	18	rs2485274	rs2386593	389.314	1.40713e-14	1.18647e-18	rs8102642	hydroxysteroid 11-beta dehydrogenase 1 like [Source:HGNC Symbol;Acc:HGNC:30419]
RPL36	19	5690271	5691678	18	rs2436501	rs566777150	389.314	1.40713e-14	1.18647e-18	rs8102642	ribosomal protein L36 [Source:HGNC Symbol;Acc:HGNC:13631]	Component of the large ribosomal subunit.
RCL1	9	4792833	4861077	59	rs12352353	rs7019275	792.772	1.81954e-14	7.206e-17	rs385893	RNA terminal phosphate cyclase like 1 [Source:HGNC Symbol;Acc:HGNC:17687]	Does not have cyclase activity. Plays a role in 40S-ribosomal-subunit biogenesis in the early pre-rRNA processing steps at sites A0, A1 and A2 that are required for proper maturation of the 18S RNA.
TTLL1	22	43435522	43485434	40	rs8137128	rs6003071	468.15	2.73278e-14	2.97592e-13	rs11704452	tubulin tyrosine ligase like 1 [Source:HGNC Symbol;Acc:HGNC:1312]	Catalytic subunit of the neuronal tubulin polyglutamylase complex. Modifies alpha- and beta-tubulin, generating side chains of glutamate on the gamma-carboxyl groups of specific glutamate residues within the C-terminal tail of alpha- and beta-tubulin.
HBS1L	6	135281516	135376036	26	rs9321479	rs6930223	514.383	1.49583e-13	3.66899e-27	rs34164109	HBS1 like translational GTPase [Source:HGNC Symbol;Acc:HGNC:4834]
SIRPA	20	1874812	1920540	41	rs156329	rs13037430	434.949	2.84048e-13	3.63871e-15	rs156333	signal regulatory protein alpha [Source:HGNC Symbol;Acc:HGNC:9662]	Immunoglobulin-like cell surface receptor for CD47. Acts as docking protein and induces translocation of PTPN6, PTPN11 and other binding partners from the cytosol to the plasma membrane. Supports adhesion of cerebellar neurons, neurite outgrowth and glial cell attachment. May play a key role in intracellular signaling during synaptogenesis and in synaptic function (By similarity). Involved in the…
MYB	6	135502452	135540311	32	rs9389272	rs12208412	354.3	3.42434e-13	1.42307e-14	rs9389272	MYB proto-oncogene, transcription factor [Source:HGNC Symbol;Acc:HGNC:7545]	Transcriptional activator; DNA-binding protein that specifically recognize the sequence 5'-YAAC[GT]G-3'. Plays an important role in the control of proliferation and differentiation of hematopoietic progenitor cells.
STMP1	7	135347220	135361160	30	rs34274344	rs3112367	459.312	3.95191e-13	1.93398e-17	rs3110823	STMP1 (Short Transmembrane Mitochondrial Protein 1) is a Protein Coding gene. Diseases associated with STMP1 include Dihydropyrimidinase Deficiency and Pyrimidine Metabolic Disorder.
C19orf70	19	5678432	5680911	16	rs2485274	rs4807049	300.316	6.10553e-13	1.18647e-18	rs8102642	chromosome 19 open reading frame 70 [Source:HGNC Symbol;Acc:HGNC:33702]	Component of the MICOS complex, a large protein complex of the mitochondrial inner membrane that plays crucial roles in the maintenance of crista junctions, inner membrane architecture, and formation of contact sites to the outer membrane. Constituent of mature MICOS complex, it is required for the formation of cristae junction (CJ) and maintenance of cristae morphology. Required for the incorpor…
PLVAP	19	17462263	17488137	37	rs11086066	rs13345102	401.44	9.54549e-13	1.7905e-13	rs2288464	plasmalemma vesicle associated protein [Source:HGNC Symbol;Acc:HGNC:13635]	Involved in the formation of stomatal and fenestral diaphragms of caveolae. May function in microvascular permeability.
PNP	14	20937537	20946165	80	rs1760955	rs2183541	585.158	1.08581e-12	3.55059e-21	rs1760940	purine nucleoside phosphorylase [Source:HGNC Symbol;Acc:HGNC:7892]	The purine nucleoside phosphorylases catalyze the phosphorolytic breakdown of the N-glycosidic bond in the beta-(deoxy)ribonucleoside molecules, with the formation of the corresponding free purine bases and pentose-1-phosphate.
OSGEP	14	20915206	20923267	85	rs4981173	rs7144945	588.01	2.01771e-12	3.55059e-21	rs1760940	O-sialoglycoprotein endopeptidase [Source:HGNC Symbol;Acc:HGNC:18028]	Component of the EKC/KEOPS complex that is required for the formation of a threonylcarbamoyl group on adenosine at position 37 (t(6)A37) in tRNAs that read codons beginning with adenine. The complex is probably involved in the transfer of the threonylcarbamoyl moiety of threonylcarbamoyl-AMP (TC-AMP) to the N6 group of A37. OSGEP likely plays a direct catalytic role in this reaction, but requires…
PIP4P1	14	20926011	20929771	81	rs1760897	rs2319198	580.644	2.11221e-12	3.55059e-21	rs1760940	PIP4P1 (Phosphatidylinositol-4,5-Bisphosphate 4-Phosphatase 1) is a Protein Coding gene. Diseases associated with PIP4P1 include Lung Mucoepidermoid Carcinoma. Among its related pathways are Regulation of TP53 Activity through Acetylation and Inositol phosphate metabolism (KEGG). An important paralog of this gene is PIP4P2.
APEX1	14	20923289	20925931	81	rs3762146	rs7144945	580.073	2.19882e-12	3.55059e-21	rs1760940	apurinic/apyrimidinic endodeoxyribonuclease 1 [Source:HGNC Symbol;Acc:HGNC:587]	Multifunctional protein that plays a central role in the cellular response to oxidative stress. The two major activities of APEX1 in DNA repair and redox regulation of transcriptional factors. Functions as a apurinic/apyrimidinic (AP) endodeoxyribonuclease in the DNA base excision repair (BER) pathway of DNA lesions induced by oxidative and alkylating agents. Initiates repair of AP sites in DNA b…
MFN2	1	12040237	12073572	36	rs72640291	rs55851033	440.806	2.47611e-12	3.95897e-15	rs1474868	mitofusin 2 [Source:HGNC Symbol;Acc:HGNC:16877]	Mitochondrial outer membrane GTPase that mediates mitochondrial clustering and fusion (PubMed:11181170, PubMed:11950885, PubMed:28114303). Mitochondria are highly dynamic organelles, and their morphology is determined by the equilibrium between mitochondrial fusion and fission events (PubMed:28114303). Overexpression induces the formation of mitochondrial networks (PubMed:28114303). Membrane clus…
KLHL33	14	20896969	20903801	86	rs74743908	rs75098850	602.038	2.61191e-12	3.55059e-21	rs1760940	kelch like family member 33 [Source:HGNC Symbol;Acc:HGNC:31952]
TTLL12	22	43562627	43583137	49	rs12019222	rs2001076	395.934	3.12031e-12	4.87172e-13	rs4988406	tubulin tyrosine ligase like 12 [Source:HGNC Symbol;Acc:HGNC:28974]
PLOD1	1	11994723	12035599	46	rs7551862	rs2878737	601.708	3.27015e-12	3.95897e-15	rs1474868	procollagen-lysine,2-oxoglutarate 5-dioxygenase 1 [Source:HGNC Symbol;Acc:HGNC:9081]	Forms hydroxylysine residues in -Xaa-Lys-Gly- sequences in collagens. These hydroxylysines serve as sites of attachment for carbohydrate units and are essential for the stability of the intermolecular collagen cross-links.
SLF2	10	102672325	102724891	40	rs7069287	rs807018	426.52	7.15227e-12	2.41229e-19	rs1408343	SLF2 (SMC5-SMC6 Complex Localization Factor 2) is a Protein Coding gene. Diseases associated with SLF2 include Form Agnosia and Alveoli Adenoma. An important paralog of this gene is FAM178B.
UQCC2	6	33664537	33679528	67	rs7753658	rs1536501	644.287	9.50167e-12	5.11663e-11	rs12212284	ubiquinol-cytochrome c reductase complex assembly factor 2 [Source:HGNC Symbol;Acc:HGNC:21237]	Required for the assembly of the ubiquinol-cytochrome c reductase complex (mitochondrial respiratory chain complex III or cytochrome b-c1 complex). Plays a role in the modulation of respiratory chain activities such as oxygen consumption and ATP production and via its modulation of the respiratory chain activity can regulate skeletal muscle differentiation and insulin secretion by pancreatic beta…
SEMA4G	10	102732285	102745373	26	rs61871478	rs807050	260.555	1.67313e-11	1.0004e-09	rs807027	semaphorin 4G [Source:HGNC Symbol;Acc:HGNC:10735]	Cell surface receptor for PLXNB2. May play a role in axon guidance.
MRPL43	10	102737578	102747272	27	rs61871482	rs76529895	261.669	1.79916e-11	1.0004e-09	rs807027	mitochondrial ribosomal protein L43 [Source:HGNC Symbol;Acc:HGNC:14517]
MEF2C	5	88014057	88199922	47	rs73175982	rs17561711	476.362	1.90812e-11	3.26642e-19	rs114694170	myocyte enhancer factor 2C [Source:HGNC Symbol;Acc:HGNC:6996]	Transcription activator which binds specifically to the MEF2 element present in the regulatory regions of many muscle-specific genes. Controls cardiac morphogenesis and myogenesis, and is also involved in vascular development. Plays an essential role in hippocampal-dependent learning and memory by suppressing the number of excitatory synapses and thus regulating basal and evoked synaptic transmis…
MIIP	1	12079298	12092106	29	rs6665708	rs12138960	313.076	1.95236e-11	3.95897e-15	rs1474868	migration and invasion inhibitory protein [Source:HGNC Symbol;Acc:HGNC:25715]	Inhibits glioma cells invasion and down-regulates adhesion- and motility-associated genes such as NFKB2 and ICAM1. Exhibits opposing effects to IGFBP2 on cell invasion.
CNOT4	7	135046546	135194875	69	rs35369932	rs71539411	679.645	2.58125e-11	9.70126e-14	rs11763242	CCR4-NOT transcription complex subunit 4 [Source:HGNC Symbol;Acc:HGNC:7880]	Has E3 ubiquitin ligase activity. Involved in activation of the JAK/STAT pathway.
SYNGAP1	6	33387846	33421466	39	rs9278029	rs62405888	477.144	4.18938e-11	1.52876e-15	rs35144104	synaptic Ras GTPase activating protein 1 [Source:HGNC Symbol;Acc:HGNC:11497]	Major constituent of the PSD essential for postsynaptic signaling. Inhibitory regulator of the Ras-cAMP pathway. Member of the NMDAR signaling complex in excitatory synapses, it may play a role in NMDAR-dependent control of AMPAR potentiation, AMPAR membrane trafficking and synaptic plasticity. Regulates AMPAR-mediated miniature excitatory postsynaptic currents. Exhibits dual GTPase-activating sp…
ZBTB9	6	33422355	33425320	35	rs395832	rs9380365	448.303	4.39828e-11	8.73324e-16	rs9380365	zinc finger and BTB domain containing 9 [Source:HGNC Symbol;Acc:HGNC:28323]	NA
DLK1	14	101193201	101201467	45	rs117621849	rs79667629	471.388	4.73037e-11	1.18427e-17	rs59488041	delta like non-canonical Notch ligand 1 [Source:HGNC Symbol;Acc:HGNC:2907]	May have a role in neuroendocrine differentiation.
DGUOK	2	74153952	74186088	28	rs10167667	rs34555419	352.224	6.96519e-11	7.69345e-17	rs831522	deoxyguanosine kinase [Source:HGNC Symbol;Acc:HGNC:2858]	Phosphorylates deoxyguanosine and deoxyadenosine in the mitochondrial matrix, with the highest efficiency for deoxyguanosine. In non-replicating cells, where cytosolic dNTP synthesis is down-regulated, mtDNA synthesis depends solely on DGUOK and TK2. Phosphorylates certain nucleoside analogs. Widely used as target of antiviral and chemotherapeutic agents.
SLC13A4	7	135365986	135412933	44	rs59322005	rs11974246	498.875	7.47806e-11	1.93398e-17	rs3110823	solute carrier family 13 member 4 [Source:HGNC Symbol;Acc:HGNC:15827]	Sodium/sulfate cotransporter that mediates sulfate reabsorption in the high endothelial venules (HEV).
CDK6	7	92234234	92465941	45	rs4141273	rs10237623	572.704	8.17023e-11	2.89309e-14	rs8179	cyclin dependent kinase 6 [Source:HGNC Symbol;Acc:HGNC:1777]	Serine/threonine-protein kinase involved in the control of the cell cycle and differentiation; promotes G1/S transition. Phosphorylates pRB/RB1 and NPM1. Interacts with D-type G1 cyclins during interphase at G1 to form a pRB/RB1 kinase and controls the entrance into the cell cycle. Involved in initiation and maintenance of cell cycle exit during cell differentiation; prevents cell proliferation a…
OCEL1	19	17337054	17340028	57	rs10419458	rs10406920	497.627	1.02107e-10	3.49423e-11	rs10418362	occludin/ELL domain containing 1 [Source:HGNC Symbol;Acc:HGNC:26221]
CD226	18	67530192	67624232	54	rs17081657	rs7998	612.209	1.19094e-10	2.0997e-12	rs1790961	CD226 molecule [Source:HGNC Symbol;Acc:HGNC:16961]	Involved in intercellular adhesion, lymphocyte signaling, cytotoxicity and lymphokine secretion mediated by cytotoxic T-lymphocyte (CTL) and NK cell (PubMed:8673704). Cell surface receptor for NECTIN2. Upon ligand binding, stimulates T-cell proliferation and cytokine production, including that of IL2, IL5, IL10, IL13, and IFNG. Competes with PVRIG for NECTIN2-binding (PubMed:26755705).
MAPK12	22	50691330	50700089	60	rs73187254	rs62241223	572.981	1.96481e-10	6.54044e-18	rs55955211	mitogen-activated protein kinase 12 [Source:HGNC Symbol;Acc:HGNC:6874]	Serine/threonine kinase which acts as an essential component of the MAP kinase signal transduction pathway. MAPK12 is one of the four p38 MAPKs which play an important role in the cascades of cellular responses evoked by extracellular stimuli such as proinflammatory cytokines or physical stress leading to direct activation of transcription factors such as ELK1 and ATF2. Accordingly, p38 MAPKs pho…
SIRPB1	20	1545028	1600689	52	rs2422582	rs2273331	532.223	2.06591e-10	5.56926e-11	rs11696739	signal regulatory protein beta 1 [Source:HGNC Symbol;Acc:HGNC:15928]	Immunoglobulin-like cell surface receptor involved in the negative regulation of receptor tyrosine kinase-coupled signaling processes.
ACTG2	2	74120092	74146780	26	rs79679639	rs10169997	324.522	2.12031e-10	7.69345e-17	rs831522	actin, gamma 2, smooth muscle, enteric [Source:HGNC Symbol;Acc:HGNC:145]	Actins are highly conserved proteins that are involved in various types of cell motility and are ubiquitously expressed in all eukaryotic cells.
MAPK11	22	50702141	50708822	64	rs5771238	rs35847018	607.651	2.81884e-10	6.54044e-18	rs55955211	mitogen-activated protein kinase 11 [Source:HGNC Symbol;Acc:HGNC:6873]	Serine/threonine kinase which acts as an essential component of the MAP kinase signal transduction pathway. MAPK11 is one of the four p38 MAPKs which play an important role in the cascades of cellular responses evoked by extracellular stimuli such as proinflammatory cytokines or physical stress leading to direct activation of transcription factors. Accordingly, p38 MAPKs phosphorylate a broad ran…
TWNK	10	102747292	102754158	27	rs73336293	rs807048	231.679	4.05163e-10	1.0004e-09	rs807027	TWNK (Twinkle MtDNA Helicase) is a Protein Coding gene. Diseases associated with TWNK include Mitochondrial Dna Depletion Syndrome 7 and Progressive External Ophthalmoplegia With Mitochondrial Dna Deletions, Autosomal Dominant 3. Among its related pathways are Organelle biogenesis and maintenance and Spinocerebellar ataxia.
MSL1	17	38278789	38293045	23	rs939348	rs79281485	257.811	4.33928e-10	2.80342e-11	rs12941465	male specific lethal 1 homolog [Source:HGNC Symbol;Acc:HGNC:27905]	Component of histone acetyltransferase complex responsible for the majority of histone H4 acetylation at 'Lys-16' (H4K16ac) which is implicated in the formation of higher-order chromatin structure. Greatly enhances MSL2 E3 ubiquitin ligase activity, promoting monoubiquitination of histone H2B at 'Lys-34' (H2BK34Ub). This modification in turn stimulates histone H3 methylation at 'Lys-4' (H3K4me) a…
SLC6A18	5	1225469	1246304	41	rs80098755	rs7712562	275.326	4.47727e-10	6.54747e-12	rs2853672	solute carrier family 6 member 18 [Source:HGNC Symbol;Acc:HGNC:26441]	Functions as a sodium and chloride-dependent neutral amino acid transporter.
CASC3	17	38296506	38328431	30	rs4794826	rs113561652	298.228	4.66546e-10	2.80342e-11	rs12941465	CASC3, exon junction complex subunit [Source:HGNC Symbol;Acc:HGNC:17040]	Core component of the splicing-dependent multiprotein exon junction complex (EJC) deposited at splice junctions on mRNAs. The EJC is a dynamic structure consisting of core proteins and several peripheral nuclear and cytoplasmic associated factors that join the complex only transiently either during EJC assembly or during subsequent mRNA metabolism. The EJC marks the position of the exon-exon junc…
FAM133B	7	92190071	92219708	33	rs2111200	rs75237922	528.746	6.43247e-10	2.89309e-14	rs8179	family with sequence similarity 133 member B [Source:HGNC Symbol;Acc:HGNC:28629]
INPP5K	17	1397870	1420182	70	rs2063185	rs111389936	548.727	6.84071e-10	6.19764e-09	rs2063185	inositol polyphosphate-5-phosphatase K [Source:HGNC Symbol;Acc:HGNC:33882]	Inositol 5-phosphatase which acts on inositol 1,4,5-trisphosphate, inositol 1,3,4,5-tetrakisphosphate, phosphatidylinositol 4,5-bisphosphate and phosphatidylinositol 3,4,5-trisphosphate. Has 6-fold higher affinity for phosphatidylinositol 4,5-bisphosphate than for inositol 1,4,5-trisphosphate. May negatively regulate assembly of the actin cytoskeleton.
TUBGCP6	22	50656117	50683400	84	rs11101951	rs28607360	759.756	6.85559e-10	4.65878e-19	rs75107793	tubulin gamma complex associated protein 6 [Source:HGNC Symbol;Acc:HGNC:18127]	Gamma-tubulin complex is necessary for microtubule nucleation at the centrosome.
RDH13	19	55555691	55580914	90	rs11881471	rs78458725	755.492	7.2738e-10	1.96361e-12	rs1613662	retinol dehydrogenase 13 [Source:HGNC Symbol;Acc:HGNC:19978]	Does not exhibit retinol dehydrogenase (RDH) activity in vitro.
TERT	5	1253286	1295162	56	rs7734259	rs10462706	374.077	7.86696e-10	6.54747e-12	rs2853672	telomerase reverse transcriptase [Source:HGNC Symbol;Acc:HGNC:11730]	Telomerase is a ribonucleoprotein enzyme essential for the replication of chromosome termini in most eukaryotes. Active in progenitor and cancer cells. Inactive, or very low activity, in normal somatic cells. Catalytic component of the teleromerase holoenzyme complex whose main activity is the elongation of telomeres by acting as a reverse transcriptase that adds simple sequence repeats to chromo…
SVOP	12	109304654	109459045	33	rs11614403	rs10850717	302.744	8.7265e-10	3.19865e-13	rs4388979	SV2 related protein [Source:HGNC Symbol;Acc:HGNC:25417]
HDAC10	22	50683612	50689834	65	rs6537639	rs28607359	605.46	9.01839e-10	6.54044e-18	rs55955211	histone deacetylase 10 [Source:HGNC Symbol;Acc:HGNC:18128]	Responsible for the deacetylation of lysine residues on the N-terminal part of the core histones (H2A, H2B, H3 and H4). Histone deacetylation gives a tag for epigenetic repression and plays an important role in transcriptional regulation, cell cycle progression and developmental events. Histone deacetylases act via the formation of large multiprotein complexes.
STIM1	11	3876932	4114440	57	rs61896953	rs9665829	594.016	1.13238e-09	4.90033e-10	rs10835226	stromal interaction molecule 1 [Source:HGNC Symbol;Acc:HGNC:11386]	Plays a role in mediating store-operated Ca(2+) entry (SOCE), a Ca(2+) influx following depletion of intracellular Ca(2+) stores (PubMed:15866891, PubMed:16005298, PubMed:16208375, PubMed:16537481, PubMed:16733527, PubMed:16766533, PubMed:16807233, PubMed:18854159, PubMed:19249086, PubMed:22464749, PubMed:24069340, PubMed:24351972, PubMed:24591628, PubMed:26322679, PubMed:25326555, PubMed:2821992…
GP6	19	55525074	55549632	105	rs72489176	rs2603703	840.183	1.13697e-09	1.96361e-12	rs1613662	glycoprotein VI platelet [Source:HGNC Symbol;Acc:HGNC:14388]	Collagen receptor involved in collagen-induced platelet adhesion and activation. Plays a key role in platelet procoagulant activity and subsequent thrombin and fibrin formation. This procoagulant function may contribute to arterial and venous thrombus formation. The signaling pathway involves the FcR gamma-chain, the Src kinases (likely FYN or LYN) and SYK, the adapter protein LAT and leads to th…
NLRP2	19	55476651	55512510	96	rs269918	rs775827	722.157	1.26284e-09	1.96361e-12	rs1613662	NLR family pyrin domain containing 2 [Source:HGNC Symbol;Acc:HGNC:22948]	NA
IP6K3	6	33689442	33714762	60	rs3736893	rs751726	519.038	1.28215e-09	5.11663e-11	rs12212284	inositol hexakisphosphate kinase 3 [Source:HGNC Symbol;Acc:HGNC:17269]	Converts inositol hexakisphosphate (InsP6) to diphosphoinositol pentakisphosphate (InsP7/PP-InsP5). Converts 1,3,4,5,6-pentakisphosphate (InsP5) to PP-InsP4.
MTHFD2L	4	75023828	75168814	24	rs113948964	rs77901335	218.859	1.76299e-09	8.35185e-18	rs981458	methylenetetrahydrofolate dehydrogenase (NADP+ dependent) 2 like [Source:HGNC Symbol;Acc:HGNC:31865]
RAPGEFL1	17	38334241	38351906	20	rs75905358	rs9893520	190.777	1.96575e-09	1.21127e-07	rs77916145	Rap guanine nucleotide exchange factor like 1 [Source:HGNC Symbol;Acc:HGNC:17428]	Probable guanine nucleotide exchange factor (GEF).
SELO	22	50639407	50656045	84	rs34724782	rs742185	701.944	2.16035e-09	4.65878e-19	rs75107793	SELENOO (Selenoprotein O) is a Protein Coding gene. Diseases associated with SELENOO include Staphyloenterotoxemia and Retinitis Pigmentosa 55. Among its related pathways are Folate Metabolism.
TRIM8	10	104404251	104418076	24	rs3936017	rs12780827	371.719	2.20959e-09	9.74834e-12	rs12762934	tripartite motif containing 8 [Source:HGNC Symbol;Acc:HGNC:15579]	Probable E3 ubiquitin-protein ligase which may promote proteasomal degradation of SOCS1.
PHETA1	12	111798454	111806925	4	rs139809352	rs7973120	70.3474	2.27853e-09	6.61309e-17	rs3809272	PHETA1 (PH Domain Containing Endocytic Trafficking Adaptor 1) is a Protein Coding gene. Diseases associated with PHETA1 include Lowe Oculocerebrorenal Syndrome and Leopard Syndrome 1. An important paralog of this gene is PHETA2.
MYO1C	17	1367479	1396001	64	rs76153232	rs12600384	608.856	2.38173e-09	6.19764e-09	rs2063185	myosin IC [Source:HGNC Symbol;Acc:HGNC:7597]	Myosins are actin-based motor molecules with ATPase activity. Unconventional myosins serve in intracellular movements. Their highly divergent tails are presumed to bind to membranous compartments, which would be moved relative to actin filaments. Involved in glucose transporter recycling in response to insulin by regulating movement of intracellular GLUT4-containing vesicles to the plasma membran…
PHF1	6	33378772	33384230	29	rs211454	rs113196564	288.317	2.39417e-09	4.4682e-10	rs10807124	PHD finger protein 1 [Source:HGNC Symbol;Acc:HGNC:8919]	Polycomb group (PcG) that specifically binds histone H3 trimethylated at 'Lys-36' (H3K36me3) and recruits the PRC2 complex. Involved in DNA damage response and is recruited at double-strand breaks (DSBs). Acts by binding to H3K36me3, a mark for transcriptional activation, and recruiting the PRC2 complex: it is however unclear whether recruitment of the PRC2 complex to H3K36me3 leads to enhance or…
HLA-B	6	31321648	31324989	223	rs9264870	rs111972772	1573.61	2.79446e-09	1.9593e-13	rs9266721	major histocompatibility complex, class I, B [Source:HGNC Symbol;Acc:HGNC:4932]	Involved in the presentation of foreign antigens to the immune system.
KIFC1	6	33359312	33377699	31	rs3135407	rs2772372	329.524	3.04937e-09	4.4682e-10	rs10807124	kinesin family member C1 [Source:HGNC Symbol;Acc:HGNC:6389]	NA
PANX2	22	50609159	50618724	86	rs84504	rs73187272	700.133	3.09903e-09	4.65878e-19	rs75107793	pannexin 2 [Source:HGNC Symbol;Acc:HGNC:8600]	Structural component of the gap junctions and the hemichannels.
THADA	2	43457974	43823185	133	rs2374521	rs10174938	1206.15	3.25919e-09	9.28688e-08	rs113542380	THADA, armadillo repeat containing [Source:HGNC Symbol;Acc:HGNC:19217]
ZPBP2	17	38024454	38034149	13	rs113897057	rs17608925	234.28	3.26989e-09	1.59431e-12	rs74370059	zona pellucida binding protein 2 [Source:HGNC Symbol;Acc:HGNC:20678]	Is implicated in sperm-oocyte interaction during fertilization.
SUFU	10	104263718	104393214	52	rs150098322	rs3781571	675.824	3.30632e-09	7.33449e-12	rs113422568	SUFU negative regulator of hedgehog signaling [Source:HGNC Symbol;Acc:HGNC:16466]	Negative regulator in the hedgehog signaling pathway. Down-regulates GLI1-mediated transactivation of target genes (PubMed:15367681, PubMed:24311597, PubMed:24217340). Down-regulates GLI2-mediated transactivation of target genes (PubMed:24311597, PubMed:24217340). Part of a corepressor complex that acts on DNA-bound GLI1. May also act by linking GLI1 to BTRC and thereby targeting GLI1 to degradat…
PGGHG	11	289137	295688	27	rs6598069	rs11246083	166.203	3.81892e-09	1.49292e-08	rs741735	PGGHG (Protein-Glucosylgalactosylhydroxylysine Glucosidase) is a Protein Coding gene. Diseases associated with PGGHG include Beckwith-Wiedemann Syndrome.
CUTA	6	33384318	33386065	28	rs3130001	rs3119026	271.934	3.89196e-09	4.4682e-10	rs10807124	cutA divalent cation tolerance homolog [Source:HGNC Symbol;Acc:HGNC:21101]	NA
LZTS2	10	102756863	102767593	30	rs12780429	rs807032	210.494	4.23636e-09	1.0004e-09	rs807027	leucine zipper tumor suppressor 2 [Source:HGNC Symbol;Acc:HGNC:29381]	Negative regulator of katanin-mediated microtubule severing and release from the centrosome. Required for central spindle formation and the completion of cytokinesis. May negatively regulate axonal outgrowth by preventing the formation of microtubule bundles that are necessary for transport within the elongating axon. Negative regulator of the Wnt signaling pathway. Represses beta-catenin-mediate…
NLRP6	11	278569	285388	24	rs138020778	rs10160661	159.959	4.26944e-09	1.49292e-08	rs741735	NLR family pyrin domain containing 6 [Source:HGNC Symbol;Acc:HGNC:22944]	As the sensor component of the NLRP6 inflammasome, plays a crucial role in innate immunity and inflammation. In response to pathogens and other damage-associated signals, initiates the formation of the inflammasome polymeric complex, made of NLRP6, PYCARD and CASP1 (and possibly CASP4 and CASP5). Recruitment of proCASP1 to the inflammasome promotes its activation and CASP1-catalyzed IL1B and IL18…
MIEF2	17	18163847	18169095	19	rs1563373	rs1563633	229.36	4.71479e-09	2.38737e-08	rs8081343	mitochondrial elongation factor 2 [Source:HGNC Symbol;Acc:HGNC:17920]	Mitochondrial outer membrane protein which regulates mitochondrial fission. Promotes the recruitment and association of the fission mediator dynamin-related protein 1 (DNM1L) to the mitochondrial surface independently of the mitochondrial fission FIS1 and MFF proteins. Regulates DNM1L GTPase activity.
MICA	6	31367560	31383092	155	rs13193224	rs2284178	1104.15	4.78553e-09	1.9593e-13	rs9266721	MHC class I polypeptide-related sequence A [Source:HGNC Symbol;Acc:HGNC:7090]	NA
RRM1	11	4115923	4160106	25	rs10767811	rs12270217	336.08	5.65177e-09	4.97609e-10	rs12806698	ribonucleotide reductase catalytic subunit M1 [Source:HGNC Symbol;Acc:HGNC:10451]	Provides the precursors necessary for DNA synthesis. Catalyzes the biosynthesis of deoxyribonucleotides from the corresponding ribonucleotides.
TRABD	22	50624359	50638027	87	rs4838847	rs4838866	670.266	5.73915e-09	4.65878e-19	rs75107793	TraB domain containing [Source:HGNC Symbol;Acc:HGNC:28805]
LTB	6	31548335	31550202	60	rs3093978	rs3130626	444.281	6.51791e-09	2.56133e-07	rs2239704	lymphotoxin beta [Source:HGNC Symbol;Acc:HGNC:6711]	Cytokine that binds to LTBR/TNFRSF3. May play a specific role in immune response regulation. Provides the membrane anchor for the attachment of the heterotrimeric complex to the cell surface. Isoform 2 is probably non-functional.
CRK	17	1324646	1359561	71	rs9915954	rs77213832	632.994	6.78982e-09	6.19764e-09	rs2063185	CRK proto-oncogene, adaptor protein [Source:HGNC Symbol;Acc:HGNC:2362]	Isoform Crk-II: Regulates cell adhesion, spreading and migration. Mediates attachment-induced MAPK8 activation, membrane ruffling and cell motility in a Rac-dependent manner. Involved in phagocytosis of apoptotic cells and cell motility via its interaction with DOCK1 and DOCK4. May regulate the EFNA5-EPHA3 signaling.
RPRD2	1	150336989	150449041	26	rs11205361	rs74493334	206.627	8.31751e-09	5.78269e-07	rs115578438	regulation of nuclear pre-mRNA domain containing 2 [Source:HGNC Symbol;Acc:HGNC:29039]
FLII	17	18148130	18162230	22	rs17436616	rs4925166	254.665	1.09236e-08	2.38737e-08	rs8081343	FLII, actin remodeling protein [Source:HGNC Symbol;Acc:HGNC:3750]	NA
LTA	6	31539875	31542100	61	rs3093994	rs2280801	450.038	1.14775e-08	2.56133e-07	rs2239704	lymphotoxin alpha [Source:HGNC Symbol;Acc:HGNC:6709]	NA
USE1	19	17326154	17330638	59	rs113889181	rs10424178	407.984	1.22077e-08	3.11169e-09	rs7250266	unconventional SNARE in the ER 1 [Source:HGNC Symbol;Acc:HGNC:30882]	SNARE that may be involved in targeting and fusion of Golgi-derived retrograde transport vesicles with the ER.
TNF	6	31543343	31546112	59	rs3093986	rs28366151	433.482	1.23129e-08	2.56133e-07	rs2239704	tumor necrosis factor [Source:HGNC Symbol;Acc:HGNC:11892]	NA
IFITM5	11	298200	299526	24	rs498217	rs11246083	148.789	1.24794e-08	1.49292e-08	rs741735	interferon induced transmembrane protein 5 [Source:HGNC Symbol;Acc:HGNC:16644]	Required for normal bone mineralization.
LST1	6	31553955	31556686	63	rs2075580	rs2077537	427.813	1.53486e-08	2.56133e-07	rs2239704	leukocyte specific transcript 1 [Source:HGNC Symbol;Acc:HGNC:14189]	Possible role in modulating immune responses. Induces morphological changes including production of filopodia and microspikes when overexpressed in a variety of cell types and may be involved in dendritic cell maturation. Isoform 1 and isoform 2 have an inhibitory effect on lymphocyte proliferation.
CLPTM1L	5	1317999	1345002	68	rs35241335	rs11564774	422.391	1.5487e-08	6.54747e-12	rs2853672	CLPTM1 like [Source:HGNC Symbol;Acc:HGNC:24308]	NA
NCR3	6	31556659	31560762	64	rs2071596	rs1052486	430.663	1.57206e-08	2.56133e-07	rs2239704	natural cytotoxicity triggering receptor 3 [Source:HGNC Symbol;Acc:HGNC:19077]	NA
LLGL1	17	18128935	18148188	21	rs62073615	rs3764405	253.81	1.6818e-08	3.42741e-08	rs59366579	LLGL1, scribble cell polarity complex component [Source:HGNC Symbol;Acc:HGNC:6628]	NA
IKZF3	17	37913967	38020441	18	rs1810132	rs7216558	223.939	1.76942e-08	1.59431e-12	rs74370059	IKAROS family zinc finger 3 [Source:HGNC Symbol;Acc:HGNC:13178]	Transcription factor that plays an important role in the regulation of lymphocyte differentiation. Plays an essential role in regulation of B-cell differentiation, proliferation and maturation to an effector state. Involved in regulating BCL2 expression and controlling apoptosis in T-cells in an IL2-dependent manner.
EPS8L1	19	55587220	55599291	71	rs1654421	rs891185	503.527	2.45059e-08	2.19552e-12	rs892090	EPS8 like 1 [Source:HGNC Symbol;Acc:HGNC:21295]	Stimulates guanine exchange activity of SOS1. May play a role in membrane ruffling and remodeling of the actin cytoskeleton.
HNRNPA1	12	54674487	54679030	6	rs150926693	rs11170875	70.119	2.67973e-08	1.97864e-11	rs35979828	heterogeneous nuclear ribonucleoprotein A1 [Source:HGNC Symbol;Acc:HGNC:5031]	Involved in the packaging of pre-mRNA into hnRNP particles, transport of poly(A) mRNA from the nucleus to the cytoplasm and may modulate splice site selection.|(Microbial infection) May play a role in HCV RNA replication.
PLXNB2	22	50713407	50746001	58	rs73187269	rs73188926	527.063	2.73504e-08	5.64129e-08	rs34778589	plexin B2 [Source:HGNC Symbol;Acc:HGNC:9104]	Cell surface receptor for SEMA4C, SEMA4D and SEMA4G that plays an important role in cell-cell signaling. Binding to class 4 semaphorins promotes downstream activation of RHOA and phosphorylation of ERBB2 at 'Tyr-1248'. Required for normal differentiation and migration of neuronal cells during brain corticogenesis and for normal embryonic brain development. Regulates the migration of cerebellar gr…
SPATA2L	16	89762764	89768121	53	rs460879	rs9926296	479.753	2.83803e-08	1.24153e-08	rs12924138	spermatogenesis associated 2 like [Source:HGNC Symbol;Acc:HGNC:28393]
KIAA2013	1	11979644	11986485	46	rs35900033	rs11587948	389.417	2.93934e-08	2.43212e-13	rs60895266	KIAA2013 [Source:HGNC Symbol;Acc:HGNC:28513]
MYO9B	19	17186590	17324104	105	rs73018344	rs9749201	515.974	3.01784e-08	3.48818e-09	rs7508638	myosin IXB [Source:HGNC Symbol;Acc:HGNC:7609]	Myosins are actin-based motor molecules with ATPase activity. Unconventional myosins serve in intracellular movements. Binds actin with high affinity both in the absence and presence of ATP and its mechanochemical activity is inhibited by calcium ions (PubMed:9490638). Also acts as a GTPase activator for RHOA (PubMed:9490638, PubMed:26529257). Plays a role in the regulation of cell migration via …
COPZ1	12	54718873	54745635	12	rs2071391	rs76243791	125.9	3.38025e-08	1.97864e-11	rs35979828	coatomer protein complex subunit zeta 1 [Source:HGNC Symbol;Acc:HGNC:2243]	The coatomer is a cytosolic protein complex that binds to dilysine motifs and reversibly associates with Golgi non-clathrin-coated vesicles, which further mediate biosynthetic protein transport from the ER, via the Golgi up to the trans Golgi network. Coatomer complex is required for budding from Golgi membranes, and is essential for the retrograde Golgi-to-ER transport of dilysine-tagged protein…
TOP3A	17	18177234	18218321	30	rs117782228	rs111918540	311.108	4.01248e-08	1.98334e-08	rs12451555	DNA topoisomerase III alpha [Source:HGNC Symbol;Acc:HGNC:11992]	Releases the supercoiling and torsional tension of DNA introduced during the DNA replication and transcription by transiently cleaving and rejoining one strand of the DNA duplex. Introduces a single-strand break via transesterification at a target site in duplex DNA. The scissile phosphodiester is attacked by the catalytic tyrosine of the enzyme, resulting in the formation of a DNA-(5'-phosphotyr…
SIRPD	20	1514896	1538343	30	rs78637162	rs71328072	275.689	4.09451e-08	9.96957e-11	rs11697395	signal regulatory protein delta [Source:HGNC Symbol;Acc:HGNC:16248]
LEMD2	6	33738989	33756906	79	rs73743310	rs62397602	626.955	4.40991e-08	5.33563e-10	rs7752348	LEM domain containing 2 [Source:HGNC Symbol;Acc:HGNC:21244]	Involved in nuclear structure organization (PubMed:16339967). Required for maintaining the integrity of the nuclear envelope (PubMed:17097643).|Required for embryonic development and is involved in regulation of several signaling pathways such as MAPK and AKT. Required for myoblast differentiation involving regulation of ERK signaling.
USP30	12	109490379	109525831	27	rs7134535	rs1654876	259.869	4.4452e-08	3.19865e-13	rs4388979	ubiquitin specific peptidase 30 [Source:HGNC Symbol;Acc:HGNC:20065]	Deubiquitinating enzyme tethered to the mitochondrial outer membrane that acts as a key inhibitor of mitophagy by counteracting the action of parkin (PRKN): hydrolyzes ubiquitin attached by parkin on target proteins, such as RHOT1/MIRO1 and TOMM20, thereby blocking parkin's ability to drive mitophagy (PubMed:18287522, PubMed:24896179, PubMed:25527291, PubMed:25621951). Preferentially cleaves 'Lys…
PGAP2	11	3818953	3847601	45	rs61877596	rs113244169	327.697	4.75853e-08	4.90033e-10	rs10835226	post-GPI attachment to proteins 2 [Source:HGNC Symbol;Acc:HGNC:17893]	Involved in the lipid remodeling steps of GPI-anchor maturation. Required for stable expression of GPI-anchored proteins at the cell surface.
ADAMTSL4	1	150521844	150533412	32	rs35689005	rs150830852	229.844	5.59871e-08	1.19034e-05	rs11204674	ADAMTS like 4 [Source:HGNC Symbol;Acc:HGNC:19706]	Positive regulation of apoptosis. May facilitate FBN1 microfibril biogenesis.
PSMD13	11	236807	252984	26	rs2686896	rs7111803	211.548	5.79263e-08	1.49292e-08	rs741735	proteasome 26S subunit, non-ATPase 13 [Source:HGNC Symbol;Acc:HGNC:9558]	Component of the 26S proteasome, a multiprotein complex involved in the ATP-dependent degradation of ubiquitinated proteins. This complex plays a key role in the maintenance of protein homeostasis by removing misfolded or damaged proteins, which could impair cellular functions, and by removing proteins whose functions are no longer required. Therefore, the proteasome participates in numerous cell…
CCDC71L	7	106297210	106301634	29	rs41821	rs6977865	226.467	5.95023e-08	2.0206e-15	rs342242	coiled-coil domain containing 71 like [Source:HGNC Symbol;Acc:HGNC:26685]
IRF1	5	131817300	131826465	19	rs11242112	rs17690122	224.296	6.65168e-08	3.81005e-09	rs2057657	interferon regulatory factor 1 [Source:HGNC Symbol;Acc:HGNC:6116]	Transcriptional regulator which displays a remarkable functional diversity in the regulation of cellular responses. These include the regulation of IFN and IFN-inducible genes, host response to viral and bacterial infections, regulation of many genes expressed during hematopoiesis, inflammation, immune responses and cell proliferation and differentiation, regulation of the cell cycle and inductio…
PRRC2A	6	31588449	31605554	46	rs2844482	rs10573	303.76	6.72929e-08	2.56133e-07	rs2239704	proline rich coiled-coil 2A [Source:HGNC Symbol;Acc:HGNC:13918]	NA
ALKBH5	17	18086866	18113267	20	rs11652964	rs28364628	227.108	6.83551e-08	3.42741e-08	rs59366579	alkB homolog 5, RNA demethylase [Source:HGNC Symbol;Acc:HGNC:25996]	Dioxygenase that demethylates RNA by oxidative demethylation: specifically demethylates N(6)-methyladenosine (m6A) RNA, the most prevalent internal modification of messenger RNA (mRNA) in higher eukaryotes (PubMed:23177736, PubMed:24778178, PubMed:24616105, PubMed:24489119). Can also demethylate N(6)-methyladenosine in single-stranded DNA (in vitro) (PubMed:24616105). Requires molecular oxygen, a…
C5orf56	5	131746464	131811736	28	rs71583481	rs2548989	300.423	6.9706e-08	3.81005e-09	rs2057657	chromosome 5 open reading frame 56 [Source:HGNC Symbol;Acc:HGNC:33838]
VPS9D1	16	89773540	89787394	54	rs34878706	rs11644213	478.278	7.46103e-08	1.24153e-08	rs12924138	VPS9 domain containing 1 [Source:HGNC Symbol;Acc:HGNC:13526]
CDK10	16	89753075	89762772	60	rs1126464	rs62054605	501.653	7.90765e-08	1.24153e-08	rs12924138	cyclin dependent kinase 10 [Source:HGNC Symbol;Acc:HGNC:1770]	Cyclin-dependent kinase that phosphorylates the transcription factor ETS2 (in vitro) and positively controls its proteasomal degradation (in cells).
ACTR1A	10	104238985	104262512	39	rs61873665	rs11594073	310.062	7.98092e-08	1.6028e-10	rs12770498	ARP1 actin related protein 1 homolog A [Source:HGNC Symbol;Acc:HGNC:167]	Component of a multi-subunit complex involved in microtubule based vesicle motility. It is associated with the centrosome.
MOV10L1	22	50528434	50600116	125	rs5771130	rs7292228	806.24	8.03633e-08	4.65878e-19	rs75107793	Mov10 RISC complex RNA helicase like 1 [Source:HGNC Symbol;Acc:HGNC:7201]	ATP-dependent RNA helicase required during spermatogenesis to repress transposable elements and prevent their mobilization, which is essential for germline integrity. Acts via the piRNA metabolic process, which mediates the repression of transposable elements during meiosis by forming complexes composed of piRNAs and Piwi proteins and governs the methylation and subsequent repression of transposo…
MLN	6	33762448	33771793	81	rs55687422	rs11753213	617.208	8.26233e-08	5.33563e-10	rs7752348	motilin [Source:HGNC Symbol;Acc:HGNC:7141]	Plays an important role in the regulation of interdigestive gastrointestinal motility and indirectly causes rhythmic contraction of duodenal and colonic smooth muscle.
SIRPG	20	1609797	1638425	44	rs71328072	rs480769	338.243	8.27589e-08	5.56926e-11	rs11696739	signal regulatory protein gamma [Source:HGNC Symbol;Acc:HGNC:15757]	Probable immunoglobulin-like cell surface receptor. On binding with CD47, mediates cell-cell adhesion. Engagement on T-cells by CD47 on antigen-presenting cells results in enhanced antigen-specific T-cell proliferation and costimulates T-cell activation.
C6orf15	6	31078999	31080332	109	rs9262648	rs2073723	780.827	8.66137e-08	8.08276e-09	rs2517529	chromosome 6 open reading frame 15 [Source:HGNC Symbol;Acc:HGNC:13927]	NA
HCG22	6	31021226	31027655	87	rs3131928	rs9295951	619.351	8.96921e-08	8.08276e-09	rs2517529	HLA complex group 22 (gene/pseudogene) [Source:HGNC Symbol;Acc:HGNC:27780]	NA
AIF1	6	31582993	31584798	46	rs2857602	rs805257	303.81	9.09434e-08	2.56133e-07	rs2239704	allograft inflammatory factor 1 [Source:HGNC Symbol;Acc:HGNC:352]	NA
CDSN	6	31082864	31088252	114	rs6918904	rs1062630	799.614	9.09523e-08	8.08276e-09	rs2517529	corneodesmosin [Source:HGNC Symbol;Acc:HGNC:1802]	NA
XIRP1	3	39224705	39234085	49	rs17791786	rs72864191	353.06	1.17797e-07	3.42384e-08	rs13084580	xin actin binding repeat containing 1 [Source:HGNC Symbol;Acc:HGNC:14301]	Protects actin filaments from depolymerization.
MUC22	6	30973728	31003179	99	rs11753326	rs9263477	607.444	1.18038e-07	1.01704e-06	rs2517501	mucin 22 [Source:HGNC Symbol;Acc:HGNC:39755]
CREB5	7	28338939	28865511	314	rs7783296	rs6970303	1015	1.35292e-07	2.25382e-09	rs6976396	cAMP responsive element binding protein 5 [Source:HGNC Symbol;Acc:HGNC:16844]	Binds to the cAMP response element and activates transcription.
PRPF3	1	150293927	150325704	14	rs10494266	rs34906286	115.172	1.39258e-07	1.23196e-06	rs72696844	pre-mRNA processing factor 3 [Source:HGNC Symbol;Acc:HGNC:17348]	Participates in pre-mRNA splicing. Part of the U4/U5/U6 tri-snRNP complex, one of the building blocks of the spliceosome.
PDZD7	10	102767439	102790914	38	rs11190767	rs807044	217.595	1.45448e-07	1.0004e-09	rs807027	PDZ domain containing 7 [Source:HGNC Symbol;Acc:HGNC:26257]
PSORS1C1	6	31082607	31107869	144	rs6918904	rs9263856	955.986	1.56198e-07	8.08276e-09	rs2517529	psoriasis susceptibility 1 candidate 1 [Source:HGNC Symbol;Acc:HGNC:17202]	NA
SFXN3	10	102790995	102800998	39	rs111783512	rs11190820	217.687	1.59287e-07	1.0004e-09	rs807027	sideroflexin 3 [Source:HGNC Symbol;Acc:HGNC:16087]	Potential iron transporter.
RHOG	11	3848207	3862213	42	rs75241673	rs10767681	294.879	1.61541e-07	4.90033e-10	rs10835226	ras homolog family member G [Source:HGNC Symbol;Acc:HGNC:672]	Required for the formation of membrane ruffles during macropinocytosis. Plays a role in cell migration and is required for the formation of cup-like structures during trans-endothelial migration of leukocytes. In case of Salmonella enterica infection, activated by SopB and ARHGEF26/SGEF, which induces cytoskeleton rearrangements and promotes bacterial entry.
CSRNP1	3	39183341	39195102	38	rs17038439	rs9311209	291.887	1.62131e-07	3.42384e-08	rs13084580	cysteine and serine rich nuclear protein 1 [Source:HGNC Symbol;Acc:HGNC:14300]	Binds to the consensus sequence 5'-AGAGTG-3' and has transcriptional activator activity (By similarity). May have a tumor-suppressor function. May play a role in apoptosis.
DOK6	18	67068283	67516322	247	rs4356570	rs75133490	831.169	1.67943e-07	2.0997e-12	rs1790961	docking protein 6 [Source:HGNC Symbol;Acc:HGNC:28301]	DOK proteins are enzymatically inert adaptor or scaffolding proteins. They provide a docking platform for the assembly of multimolecular signaling complexes. DOK6 promotes Ret-mediated neurite growth. May have a role in brain development and/or maintenance.
PSORS1C2	6	31105310	31107127	134	rs2535303	rs142447162	900.788	1.70534e-07	8.08276e-09	rs2517529	psoriasis susceptibility 1 candidate 2 [Source:HGNC Symbol;Acc:HGNC:17199]	NA
EVPLL	17	18281078	18292960	19	rs12952556	rs9895454	209.492	1.79524e-07	1.98334e-08	rs12451555	envoplakin like [Source:HGNC Symbol;Acc:HGNC:35236]	NA
DENND6B	22	50750391	50765489	41	rs10626765	rs73188943	445.054	1.95449e-07	5.64129e-08	rs34778589	DENN domain containing 6B [Source:HGNC Symbol;Acc:HGNC:32690]	Guanine nucleotide exchange factor (GEF) for RAB14. Also has some, lesser GEF activity towards RAB35.
HLA-E	6	30457182	30461982	34	rs9461604	rs2524222	310.064	2.0334e-07	1.99274e-09	rs1264457	major histocompatibility complex, class I, E [Source:HGNC Symbol;Acc:HGNC:4962]	NA
SIRT3	11	215029	236362	21	rs148367131	rs4758635	182.986	2.24657e-07	1.49292e-08	rs741735	sirtuin 3 [Source:HGNC Symbol;Acc:HGNC:14931]	NAD-dependent protein deacetylase. Activates or deactivates mitochondrial target proteins by deacetylating key lysine residues. Known targets include ACSS1, IDH, GDH, SOD2, PDHA1, LCAD, SDHA and the ATP synthase subunit ATP5O. Contributes to the regulation of the cellular energy metabolism. Important for regulating tissue-specific ATP levels.
SMCR8	17	18218593	18231370	21	rs56355515	rs9901160	206.715	2.29427e-07	1.98334e-08	rs12451555	Smith-Magenis syndrome chromosome region, candidate 8 [Source:HGNC Symbol;Acc:HGNC:17921]	Component of the C9orf72-SMCR8 complex, a complex that has guanine nucleotide exchange factor (GEF) activity and regulates autophagy (PubMed:20562859, PubMed:27193190, PubMed:27103069, PubMed:27559131, PubMed:27617292, PubMed:28195531). In the complex, C9orf72 and SMCR8 probably constitute the catalytic subunits that promote the exchange of GDP to GTP, converting inactive GDP-bound RAB8A and RAB3…
IFITM2	11	308106	309410	31	rs2734242	rs72845867	144.914	2.40467e-07	9.33479e-08	rs58807415	interferon induced transmembrane protein 2 [Source:HGNC Symbol;Acc:HGNC:5413]	IFN-induced antiviral protein which inhibits the entry of viruses to the host cell cytoplasm, permitting endocytosis, but preventing subsequent viral fusion and release of viral contents into the cytosol. Active against multiple viruses, including influenza A virus, SARS coronavirus (SARS-CoV), Marburg virus (MARV), Ebola virus (EBOV), Dengue virus (DNV), West Nile virus (WNV), human immunodefici…
SPATA33	16	89724151	89736866	68	rs35198968	rs34141697	496.251	2.51795e-07	1.24153e-08	rs12924138	spermatogenesis associated 33 [Source:HGNC Symbol;Acc:HGNC:26463]
CBX5	12	54624730	54673915	15	rs971	rs10876552	115.229	2.52403e-07	1.97864e-11	rs35979828	chromobox 5 [Source:HGNC Symbol;Acc:HGNC:1555]	Component of heterochromatin that recognizes and binds histone H3 tails methylated at 'Lys-9' (H3K9me), leading to epigenetic repression. In contrast, it is excluded from chromatin when 'Tyr-41' of histone H3 is phosphorylated (H3Y41ph). Can interact with lamin-B receptor (LBR). This interaction can contribute to the association of the heterochromatin with the inner nuclear membrane. Involved in …
ZNF276	16	89786775	89807332	50	rs2118193	rs62052714	435.453	2.80425e-07	1.24153e-08	rs12924138	zinc finger protein 276 [Source:HGNC Symbol;Acc:HGNC:23330]	May be involved in transcriptional regulation.
ALDH8A1	6	135238527	135271260	16	rs11757250	rs17638970	152.373	2.82641e-07	1.25147e-05	rs112721955	aldehyde dehydrogenase 8 family member A1 [Source:HGNC Symbol;Acc:HGNC:15471]	Converts 9-cis-retinal to 9-cis-retinoic acid. Has lower activity towards 13-cis-retinal. Has much lower activity towards all-trans-retinal. Has highest activity with benzaldehyde and decanal (in vitro). Has a preference for NAD, but shows considerable activity with NADP (in vitro).
MCL1	1	150547026	150552214	29	rs79614966	rs35118879	205.332	2.95413e-07	4.03117e-06	rs35118879	MCL1, BCL2 family apoptosis regulator [Source:HGNC Symbol;Acc:HGNC:6943]	Involved in the regulation of apoptosis versus cell survival, and in the maintenance of viability but not of proliferation. Mediates its effects by interactions with a number of other regulators of apoptosis. Isoform 1 inhibits apoptosis. Isoform 2 promotes apoptosis.
SHMT1	17	18231173	18266877	24	rs62072509	rs9895454	227.957	3.69751e-07	1.98334e-08	rs12451555	serine hydroxymethyltransferase 1 [Source:HGNC Symbol;Acc:HGNC:10850]	Interconversion of serine and glycine (PubMed:8505317, PubMed:24698160).
TTC21A	3	39149151	39180394	36	rs13078636	rs34810344	262.458	3.76176e-07	3.42384e-08	rs13084580	tetratricopeptide repeat domain 21A [Source:HGNC Symbol;Acc:HGNC:30761]
FAM180A	7	135414345	135433594	42	rs56411048	rs11983139	294.162	4.31329e-07	1.6519e-09	rs3112335	family with sequence similarity 180 member A [Source:HGNC Symbol;Acc:HGNC:33773]
ARL3	10	104433483	104474190	28	rs72845807	rs10883773	295.301	4.50788e-07	2.65953e-11	rs11596235	ADP ribosylation factor like GTPase 3 [Source:HGNC Symbol;Acc:HGNC:694]	Small GTP-binding protein which cycles between an inactive GDP-bound and an active GTP-bound form, and the rate of cycling is regulated by guanine nucleotide exchange factors (GEF) and GTPase-activating proteins (GAP). Required for normal cytokinesis and cilia signaling. Requires assistance from GTPase-activating proteins (GAPs) like RP2 and PDE6D, in order to cycle between inactive GDP-bound and…
GORASP1	3	39138089	39149854	27	rs73064293	rs11717709	225.94	5.18748e-07	3.42384e-08	rs13084580	golgi reassembly stacking protein 1 [Source:HGNC Symbol;Acc:HGNC:16769]	Stacking factor involved in the postmitotic assembly of Golgi stacks from mitotic Golgi fragments. Key structural protein required for the maintenance of the Golgi apparatus integrity: its caspase-mediated cleavage is required for fragmentation of the Golgi during apoptosis (By similarity). Also mediates, via its interaction with GOLGA2/GM130, the docking of transport vesicles with the Golgi memb…
PPIA	7	44836240	44842716	13	rs73109462	rs144395919	132.061	5.21229e-07	1.58734e-08	rs12155038	peptidylprolyl isomerase A [Source:HGNC Symbol;Acc:HGNC:9253]	PPIases accelerate the folding of proteins. It catalyzes the cis-trans isomerization of proline imidic peptide bonds in oligopeptides.
SCN11A	3	38887259	38995142	35	rs73826362	rs113767350	219.375	6.2138e-07	7.71048e-06	rs4676590	sodium voltage-gated channel alpha subunit 11 [Source:HGNC Symbol;Acc:HGNC:10583]	This protein mediates the voltage-dependent sodium ion permeability of excitable membranes. Assuming opened or closed conformations in response to the voltage difference across the membrane, the protein forms a sodium-selective channel through which sodium ions may pass in accordance with their electrochemical gradient. It is a tetrodotoxin-resistant sodium channel isoform. Also involved, with th…
ZNF366	5	71739233	71803249	49	rs4703853	rs71628040	282.741	6.4826e-07	3.14717e-06	rs6885303	zinc finger protein 366 [Source:HGNC Symbol;Acc:HGNC:18316]	Has transcriptional repression activity. Acts as corepressor of ESR1; the function seems to involve CTBP1 and histone deacetylases.
APOC4	19	45445494	45448753	29	rs2075650	rs73047694	231.655	6.69134e-07	1.64227e-15	rs1065853	apolipoprotein C4 [Source:HGNC Symbol;Acc:HGNC:611]	May participate in lipoprotein metabolism.
APOC4-APOC2	19	45445494	45452822	29	rs2075650	rs7251655	231.655	6.69134e-07	1.64227e-15	rs1065853	APOC4-APOC2 readthrough (NMD candidate) [Source:HGNC Symbol;Acc:HGNC:44426]	NA
MUC21	6	30951484	30957675	77	rs3131786	rs2517552	410.532	6.86403e-07	2.88e-06	rs2517553	mucin 21, cell surface associated [Source:NCBI gene;Acc:394263]	NA
RIC8A	11	207510	215175	20	rs148367131	rs151035694	166.422	7.06319e-07	1.49292e-08	rs741735	RIC8 guanine nucleotide exchange factor A [Source:HGNC Symbol;Acc:HGNC:29550]	Guanine nucleotide exchange factor (GEF), which can activate some, but not all, G-alpha proteins. Able to activate GNAI1, GNAO1 and GNAQ, but not GNAS by exchanging bound GDP for free GTP. Involved in regulation of microtubule pulling forces during mitotic movement of chromosomes by stimulating G(i)-alpha protein, possibly leading to release G(i)-alpha-GTP and NuMA proteins from the NuMA-GPSM2-G(…
FANCA	16	89803958	89883065	64	rs258324	rs76846556	528.191	7.28114e-07	1.24153e-08	rs12924138	Fanconi anemia complementation group A [Source:HGNC Symbol;Acc:HGNC:3582]	DNA repair protein that may operate in a postreplication repair or a cell cycle checkpoint function. May be involved in interstrand DNA cross-link repair and in the maintenance of normal chromosome stability.
CCHCR1	6	31110215	31126015	157	rs2535296	rs17191216	935.496	7.4199e-07	8.08276e-09	rs2517529	coiled-coil alpha-helical rod protein 1 [Source:HGNC Symbol;Acc:HGNC:13930]	May be a regulator of keratinocyte proliferation or differentiation.
NFE2	12	54685890	54694821	8	rs113935627	rs4758958	80.8109	7.62359e-07	1.97864e-11	rs35979828	nuclear factor, erythroid 2 [Source:HGNC Symbol;Acc:HGNC:7780]	Component of the NF-E2 complex essential for regulating erythroid and megakaryocytic maturation and differentiation. Binds to the hypersensitive site 2 (HS2) of the beta-globin control region (LCR). This subunit (NFE2) recognizes the TCAT/C sequence of the AP-1-like core palindrome present in a number of erythroid and megakaryocytic gene promoters. Requires MAFK or other small MAF proteins for bi…
CHMP1A	16	89710838	89724193	75	rs12445560	rs149082870	473.766	7.95119e-07	1.24153e-08	rs12924138	charged multivesicular body protein 1A [Source:HGNC Symbol;Acc:HGNC:8740]	Probable peripherally associated component of the endosomal sorting required for transport complex III (ESCRT-III) which is involved in multivesicular bodies (MVBs) formation and sorting of endosomal cargo proteins into MVBs. MVBs contain intraluminal vesicles (ILVs) that are generated by invagination and scission from the limiting membrane of the endosome and mostly are delivered to lysosomes en…
ZFPM1	16	88520013	88601574	110	rs56256426	rs61360381	455.168	8.43056e-07	5.29438e-08	rs34552467	zinc finger protein, FOG family member 1 [Source:HGNC Symbol;Acc:HGNC:19762]	Transcription regulator that plays an essential role in erythroid and megakaryocytic cell differentiation. Essential cofactor that acts via the formation of a heterodimer with transcription factors of the GATA family GATA1, GATA2 and GATA3. Such heterodimer can both activate or repress transcriptional activity, depending on the cell and promoter context. The heterodimer formed with GATA proteins …
CDKN2A	9	21967750	21994490	29	rs4977570	rs1333034	262.677	8.66585e-07	5.87898e-08	rs2027938	cyclin dependent kinase inhibitor 2A [Source:HGNC Symbol;Acc:HGNC:1787]	Capable of inducing cell cycle arrest in G1 and G2 phases. Acts as a tumor suppressor. Binds to MDM2 and blocks its nucleocytoplasmic shuttling by sequestering it in the nucleolus. This inhibits the oncogenic action of MDM2 by blocking MDM2-induced degradation of p53 and enhancing p53-dependent transactivation and apoptosis. Also induces G2 arrest and apoptosis in a p53-independent manner by prev…
MIOX	22	50925212	50928750	66	rs12167996	rs9616789	323.119	8.69637e-07	1.36141e-05	rs1076780	myo-inositol oxygenase [Source:HGNC Symbol;Acc:HGNC:14522]
TARS2	1	150459839	150480085	28	rs12145566	rs12119250	182.23	8.77816e-07	5.78269e-07	rs115578438	threonyl-tRNA synthetase 2, mitochondrial [Source:HGNC Symbol;Acc:HGNC:30740]	Catalyzes the attachment of threonine to tRNA(Thr) in a two-step reaction: threonine is first activated by ATP to form Thr-AMP and then transferred to the acceptor end of tRNA(Thr). Also edits incorrectly charged tRNA(Thr) via its editing domain.
APOC1	19	45417920	45422606	49	rs520283	rs4803783	284.195	9.53619e-07	1.64227e-15	rs1065853	apolipoprotein C1 [Source:HGNC Symbol;Acc:HGNC:607]	Inhibitor of lipoprotein binding to the low density lipoprotein (LDL) receptor, LDL receptor-related protein, and very low density lipoprotein (VLDL) receptor. Associates with high density lipoproteins (HDL) and the triacylglycerol-rich lipoproteins in the plasma and makes up about 10% of the protein of the VLDL and 2% of that of HDL. Appears to interfere directly with fatty acid uptake and is al…
MRPS18B	6	30585485	30594174	13	rs3130240	rs28986316	122.773	9.54751e-07	9.6163e-08	rs3130240	mitochondrial ribosomal protein S18B [Source:HGNC Symbol;Acc:HGNC:14516]	NA
APOE	19	45409038	45412650	47	rs440277	rs1882752	283.02	9.60066e-07	1.64227e-15	rs1065853	apolipoprotein E [Source:HGNC Symbol;Acc:HGNC:613]	Mediates the binding, internalization, and catabolism of lipoprotein particles. It can serve as a ligand for the LDL (apo B/E) receptor and for the specific apo-E receptor (chylomicron remnant) of hepatic tissues.
CLPTM1	19	45457841	45496604	28	rs405509	rs11669520	202.977	9.63416e-07	1.64227e-15	rs1065853	CLPTM1, transmembrane protein [Source:HGNC Symbol;Acc:HGNC:2087]	May play a role in T-cell development.
TOMM40	19	45394476	45406946	53	rs75799108	rs3760625	296.142	9.90752e-07	1.64227e-15	rs1065853	translocase of outer mitochondrial membrane 40 [Source:HGNC Symbol;Acc:HGNC:18001]	Channel-forming protein essential for import of protein precursors into mitochondria.
GNL1	6	30509154	30525371	17	rs1264455	rs12174151	161.904	1.0013e-06	1.15687e-08	rs2844718	G protein nucleolar 1 (putative) [Source:HGNC Symbol;Acc:HGNC:4413]	NA
ZNF469	16	88493878	88507165	48	rs12445300	rs62048972	285.242	1.01686e-06	5.29438e-08	rs34552467	zinc finger protein 469 [Source:HGNC Symbol;Acc:HGNC:23216]	May be involved in transcriptional regulation.
APOC2	19	45449238	45452822	25	rs8106922	rs7251655	194.953	1.03992e-06	1.64227e-15	rs1065853	apolipoprotein C2 [Source:HGNC Symbol;Acc:HGNC:609]	Component of chylomicrons, very low-density lipoproteins (VLDL), low-density lipoproteins (LDL), and high-density lipoproteins (HDL) in plasma. Plays an important role in lipoprotein metabolism as an activator of lipoprotein lipase. Both proapolipoprotein C-II and apolipoprotein C-II can activate lipoprotein lipase. In normolipidemic individuals, it is mainly distributed in the HDL, whereas in hy…
CDC37L1	9	4679565	4706594	46	rs10491728	rs4742047	232.909	1.06575e-06	4.2067e-11	rs4742045	cell division cycle 37 like 1 [Source:HGNC Symbol;Acc:HGNC:17179]	Co-chaperone that binds to numerous proteins and promotes their interaction with Hsp70 and Hsp90.
MFSD13A	10	104221169	104236802	40	rs2282295	rs7074343	235.35	1.08911e-06	2.91611e-08	rs11598186	MFSD13A (Major Facilitator Superfamily Domain Containing 13A) is a Protein Coding gene.
SH2B3	12	111843751	111889427	6	rs3809272	rs55851737	73.2653	1.09796e-06	6.61309e-17	rs3809272	SH2B adaptor protein 3 [Source:HGNC Symbol;Acc:HGNC:29605]	Links T-cell receptor activation signal to phospholipase C-gamma-1, GRB2 and phosphatidylinositol 3-kinase.
ENSA	1	150594598	150602098	18	rs12131809	rs12086630	138.002	1.10208e-06	4.03117e-06	rs35118879	endosulfine alpha [Source:HGNC Symbol;Acc:HGNC:3360]	Protein phosphatase inhibitor that specifically inhibits protein phosphatase 2A (PP2A) during mitosis. When phosphorylated at Ser-67 during mitosis, specifically interacts with PPP2R2D (PR55-delta) and inhibits its activity, leading to inactivation of PP2A, an essential condition to keep cyclin-B1-CDK1 activity high during M phase (By similarity). Also acts as a stimulator of insulin secretion by…
MYO15A	17	18012019	18083116	23	rs17804843	rs6502641	164.469	1.14726e-06	9.89001e-08	rs7405677	myosin XVA [Source:HGNC Symbol;Acc:HGNC:7594]	Myosins are actin-based motor molecules with ATPase activity. Unconventional myosins serve in intracellular movements. Their highly divergent tails are presumed to bind to membranous compartments, which would be moved relative to actin filaments. Required for the arrangement of stereocilia in mature hair bundles.
SLC22A5	5	131705400	131731306	15	rs3761659	rs4643947	145.649	1.17922e-06	2.79661e-08	rs11743941	solute carrier family 22 member 5 [Source:HGNC Symbol;Acc:HGNC:10969]	Sodium-ion dependent, high affinity carnitine transporter. Involved in the active cellular uptake of carnitine. Transports one sodium ion with one molecule of carnitine. Also transports organic cations such as tetraethylammonium (TEA) without the involvement of sodium. Also relative uptake activity ratio of carnitine to TEA is 11.3.
ECM1	1	150480486	150486265	30	rs12739019	rs72700826	188.851	1.22527e-06	5.78269e-07	rs115578438	extracellular matrix protein 1 [Source:HGNC Symbol;Acc:HGNC:3153]	Involved in endochondral bone formation as negative regulator of bone mineralization. Stimulates the proliferation of endothelial cells and promotes angiogenesis. Inhibits MMP9 proteolytic activity.
RARA	17	38465422	38513895	12	rs9914531	rs558068	87.0356	1.24649e-06	2.56232e-06	rs56124263	retinoic acid receptor alpha [Source:HGNC Symbol;Acc:HGNC:9864]	Receptor for retinoic acid. Retinoic acid receptors bind as heterodimers to their target response elements in response to their ligands, all-trans or 9-cis retinoic acid, and regulate gene expression in various biological processes. The RXR/RAR heterodimers bind to the retinoic acid response elements (RARE) composed of tandem 5'-AGGTCA-3' sites known as DR1-DR5. In the absence of ligand, the RXR-…
SMG6	17	1963132	2207069	90	rs4239069	rs67887169	509.891	1.25131e-06	1.34045e-07	rs4790870	SMG6, nonsense mediated mRNA decay factor [Source:HGNC Symbol;Acc:HGNC:17809]	Component of the telomerase ribonucleoprotein (RNP) complex that is essential for the replication of chromosome termini. May have a general role in telomere regulation. Promotes in vitro the ability of TERT to elongate telomeres. Overexpression induces telomere uncapping, chromosomal end-to-end fusions (telomeric DNA persists at the fusion points) and did not perturb TRF2 telomeric localization. …
SWAP70	11	9685627	9774507	42	rs74335798	rs1996794	327.287	1.27589e-06	3.05199e-07	rs10118	switching B cell complex subunit SWAP70 [Source:HGNC Symbol;Acc:HGNC:17070]	Phosphatidylinositol 3,4,5-trisphosphate-dependent guanine nucleotide exchange factor (GEF) which, independently of RAS, transduces signals from tyrosine kinase receptors to RAC. It also mediates signaling of membrane ruffling. Regulates the actin cytoskeleton as an effector or adapter protein in response to agonist stimulated phosphatidylinositol (3,4)-bisphosphate production and cell protrusion.
WDR48	3	39093506	39137881	20	rs72858009	rs13084317	173.088	1.29715e-06	5.49472e-08	rs35008320	WD repeat domain 48 [Source:HGNC Symbol;Acc:HGNC:30914]	Regulator of deubiquitinating complexes. Acts as a strong activator of USP1 and USP46 (PubMed:18082604, PubMed:19075014, PubMed:26388029). Enhances the USP1-mediated deubiquitination of FANCD2; USP1 being almost inactive by itself (PubMed:18082604). Also activates deubiquitinating activity of complexes containing USP12 (PubMed:19075014, PubMed:27650958, PubMed:27373336). Docks at the distal end o…
ADM2	22	50919984	50924866	66	rs34841112	rs131790	326.376	1.37248e-06	1.36141e-05	rs1076780	adrenomedullin 2 [Source:HGNC Symbol;Acc:HGNC:28898]	IMDL and IMDS may play a role as physiological regulators of gastrointestinal, cardiovascular bioactivities mediated by the CALCRL/RAMPs receptor complexes. Activates the cAMP-dependent pathway.
NFKBIL1	6	31514627	31526606	85	rs3828903	rs28474889	528.631	1.41301e-06	2.56133e-07	rs2239704	NFKB inhibitor like 1 [Source:HGNC Symbol;Acc:HGNC:7800]	NA
DPEP1	16	89679715	89704839	91	rs3211567	rs3764256	516.385	1.57715e-06	1.24153e-08	rs12924138	dipeptidase 1 [Source:HGNC Symbol;Acc:HGNC:3002]	Hydrolyzes a wide range of dipeptides. Implicated in the renal metabolism of glutathione and its conjugates. Converts leukotriene D4 to leukotriene E4; it may play an important role in the regulation of leukotriene activity.
MRPS21	1	150266261	150281414	12	rs113186789	rs12142331	83.3154	1.5811e-06	1.44937e-06	rs36023386	MRPS21 (Mitochondrial Ribosomal Protein S21) is a Protein Coding gene. Diseases associated with MRPS21 include Choroid Cancer and Epithelioid Cell Melanoma. Among its related pathways are Organelle biogenesis and maintenance and Viral mRNA Translation. Gene Ontology (GO) annotations related to this gene include structural constituent of ribosome.
PPP1R12C	19	55602280	55628968	69	rs12983313	rs10424609	331.442	1.58189e-06	3.06966e-10	rs1654439	protein phosphatase 1 regulatory subunit 12C [Source:HGNC Symbol;Acc:HGNC:14947]	Regulates myosin phosphatase activity.
HIC1	17	1958392	1962981	43	rs7217107	rs150036774	309.588	1.7457e-06	1.34045e-07	rs4790870	HIC ZBTB transcriptional repressor 1 [Source:HGNC Symbol;Acc:HGNC:4909]	Transcriptional repressor. Recognizes and binds to the consensus sequence '5-[CG]NG[CG]GGGCA[CA]CC-3'. May act as a tumor suppressor. May be involved in development of head, face, limbs and ventral body wall. Involved in down-regulation of SIRT1 and thereby is involved in regulation of p53/TP53-dependent apoptotic DNA-damage responses. The specific target gene promoter association seems to be dep…
MUCL3	6	30908776	30921998	48	rs1264320	rs9262451	285.551	1.77806e-06	1.36274e-05	rs3131932	MUCL3 (Mucin Like 3) is a Protein Coding gene. Diseases associated with MUCL3 include Panbronchiolitis, Diffuse and Bjornstad Syndrome.
ATAT1	6	30594612	30614598	14	rs3132609	rs1075496	130.571	1.82529e-06	3.59113e-07	rs3130043	alpha tubulin acetyltransferase 1 [Source:HGNC Symbol;Acc:HGNC:21186]	Specifically acetylates 'Lys-40' in alpha-tubulin on the lumenal side of microtubules. Promotes microtubule destabilization and accelerates microtubule dynamics; this activity may be independent of acetylation activity. Acetylates alpha-tubulin with a slow enzymatic rate, due to a catalytic site that is not optimized for acetyl transfer. Enters the microtubule through each end and diffuses quickl…
FAM45A	10	120863610	120897223	25	rs3824822	rs10886413	194.98	1.82793e-06	5.89973e-05	rs61874347	family with sequence similarity 45 member A [Source:HGNC Symbol;Acc:HGNC:31793]
