# Supplementary material for: Deciphering the genetic and epidemiological landscape of mitochondrial DNA abundance
Source: Hum Genet. 2020 Dec 31;140(6):849–61. doi: 10.1007/s00439-020-02249-w (PMC8099832; doi:10.1007/s00439-020-02249-w)
Supplement: Supplementary file 7 — Supplementary file7 (XLSX 14 KB) [file 439_2020_2249_MOESM7_ESM.xlsx]

## Sheet: Sheet1
Supplementary Table S7. Pathway overrepresentation analysis (ORA) results
Pathway	Description	Size of pathway	Overlap	Expected overlap	Enrichment ratio	P-Value	Q-Value	Recall	Precision	Overlapping genes	Source
GO:BP:0002520	immune system development	935	24	11.1591	2.1507	0.000331708	0.029557	0.0256684	0.0875912	CSF3;PSMD3;BAK1;THRA;MYB;PNP;MEF2C;CNOT4;CDK6;HLA-B;LTB;LTA;TNF;IKZF3;PSMD13;IRF1;FANCA;NFE2;ZFPM1;CDKN2A;CLPTM1;SH2B3;RARA;SWAP70	GO:BP
GO:BP:0002521	leukocyte differentiation	492	15	5.87197	2.55451	0.000851162	0.0451081	0.0304878	0.0547445	CSF3;BAK1;MYB;PNP;MEF2C;CDK6;HLA-B;TNF;IKZF3;IRF1;FANCA;ZFPM1;CDKN2A;CLPTM1;RARA	GO:BP
GO:BP:0002684	positive regulation of immune system process	978	26	11.6723	2.22749	0.000105292	0.0222824	0.0265849	0.0948905	CSF3;PSMD3;NR1D1;UBE2D1;SIRPA;MYB;PLVAP;PNP;MEF2C;CD226;SIRPB1;MYO1C;HLA-B;NLRP6;CRK;LTA;TNF;NCR3;PSMD13;IRF1;SIRPG;AIF1;MUC21;RARA;SWAP70;NFKBIL1	GO:BP
GO:BP:0002694	regulation of leukocyte activation	475	16	5.66908	2.82233	0.000190761	0.0269132	0.0336842	0.0583942	SIRPA;MYB;PNP;MEF2C;CD226;SIRPB1;TNF;LST1;IKZF3;IRF1;SIRPG;AIF1;FANCA;CDKN2A;CLPTM1;RARA	GO:BP
GO:BP:0008285	negative regulation of cell population proliferation	706	20	8.42604	2.37359	0.000308757	0.029557	0.0283286	0.0729927	BAK1;OVOL2;TSPO;MFN2;MEF2C;CDK6;MAPK11;TERT;LZTS2;LTA;TNF;LST1;IRF1;CDK10;SIRPG;AIF1;CDKN2A;APOE;SH2B3;RARA	GO:BP
GO:BP:0009894	regulation of catabolic process	897	23	10.7056	2.14841	0.000450837	0.0331855	0.025641	0.0839416	PSMD3;THRA;DDA1;SNX5;NUP205;TSPO;APEX1;MFN2;UQCC2;TRIM8;SUFU;NLRP6;TNF;USP30;PSMD13;ALKBH5;SMCR8;MCL1;CDKN2A;APOC1;APOE;APOC2;SMG6	GO:BP
GO:BP:0014009	glial cell proliferation	52	5	0.620615	8.05653	0.000379521	0.0311767	0.0961538	0.0182482	TSPO;MYB;TERT;LTA;TNF	GO:BP
GO:BP:0022407	regulation of cell-cell adhesion	373	14	4.45172	3.14485	0.000160616	0.0269132	0.0375335	0.0510949	RNASE10;SIRPA;MYB;PNP;SIRPB1;TNF;IRF1;SIRPG;AIF1;MUC21;CDKN2A;SH2B3;RARA;SWAP70	GO:BP
GO:BP:0031329	regulation of cellular catabolic process	752	21	8.97505	2.33982	0.000263768	0.029557	0.0279255	0.0766423	PSMD3;DDA1;SNX5;TSPO;APEX1;MFN2;UQCC2;TRIM8;SUFU;NLRP6;TNF;USP30;PSMD13;ALKBH5;SMCR8;MCL1;CDKN2A;APOC1;APOE;APOC2;SMG6	GO:BP
GO:BP:0032649	regulation of interferon-gamma production	93	6	1.10995	5.40567	0.000863229	0.0451081	0.0645161	0.0218978	SIRPA;CD226;LTA;TNF;ZFPM1;RARA	GO:BP
GO:BP:0034377	plasma lipoprotein particle assembly	28	4	0.334177	11.9697	0.000321976	0.029557	0.142857	0.0145985	APOC4;APOC1;APOE;APOC2	GO:BP
GO:BP:0043900	regulation of multi-organism process	707	20	8.43797	2.37024	0.000314444	0.029557	0.0282885	0.0729927	PSMD3;NR1D1;UBE2D1;RNASE10;CD226;INPP5K;TRIM8;HLA-B;NLRP6;CRK;LTA;TNF;NCR3;PSMD13;IRF1;IFITM2;PPIA;MUC21;APOE;NFKBIL1	GO:BP
GO:BP:0045619	regulation of lymphocyte differentiation	158	8	1.88571	4.24242	0.000625266	0.0411717	0.0506329	0.0291971	MYB;PNP;IKZF3;IRF1;FANCA;CDKN2A;CLPTM1;RARA	GO:BP
GO:BP:0045940	positive regulation of steroid metabolic process	27	4	0.322242	12.413	0.000278565	0.029557	0.148148	0.0145985	NR1D1;TNF;APOC1;APOE	GO:BP
GO:BP:0046649	lymphocyte activation	624	19	7.44738	2.55123	0.000177558	0.0269132	0.0304487	0.0693431	BAK1;SIRPA;MYB;PNP;MEF2C;CDK6;SIRPB1;LST1;NCR3;IKZF3;IRF1;SIRPG;AIF1;FANCA;ZFPM1;CDKN2A;CLPTM1;RARA;SWAP70	GO:BP
GO:BP:0048534	hematopoietic or lymphoid organ development	893	23	10.6579	2.15803	0.000423607	0.0325985	0.0257559	0.0839416	CSF3;PSMD3;BAK1;THRA;MYB;PNP;MEF2C;CNOT4;CDK6;HLA-B;LTB;LTA;TNF;IKZF3;PSMD13;IRF1;FANCA;NFE2;ZFPM1;CDKN2A;CLPTM1;SH2B3;RARA	GO:BP
GO:BP:0050863	regulation of T cell activation	296	11	3.53273	3.11374	0.000879248	0.0451081	0.0371622	0.040146	SIRPA;MYB;PNP;SIRPB1;IRF1;SIRPG;AIF1;FANCA;CDKN2A;CLPTM1;RARA	GO:BP
GO:BP:0050865	regulation of cell activation	515	18	6.14647	2.92851	4.69448e-05	0.0158955	0.0349515	0.0656934	SIRPA;MYB;PNP;MEF2C;CD226;SIRPB1;TNF;LST1;IKZF3;IRF1;SIRPG;AIF1;FANCA;CDKN2A;APOE;CLPTM1;SH2B3;RARA	GO:BP
GO:BP:0051129	negative regulation of cellular component organization	649	18	7.74575	2.32385	0.000792818	0.0451081	0.027735	0.0656934	THRA;TSPO;SEMA4G;SYNGAP1;DGUOK;INPP5K;PHF1;TNF;HNRNPA1;USP30;CDK10;SMCR8;GORASP1;APOC1;APOE;APOC2;SMG6;SWAP70	GO:BP
GO:BP:0051249	regulation of lymphocyte activation	393	14	4.69042	2.98481	0.000274525	0.029557	0.0356234	0.0510949	SIRPA;MYB;PNP;MEF2C;SIRPB1;LST1;IKZF3;IRF1;SIRPG;AIF1;FANCA;CDKN2A;CLPTM1;RARA	GO:BP
GO:BP:0060251	regulation of glial cell proliferation	36	5	0.429656	11.6372	6.4247e-05	0.0168927	0.138889	0.0182482	TSPO;MYB;TERT;LTA;TNF	GO:BP
GO:BP:0065005	protein-lipid complex assembly	32	4	0.381917	10.4735	0.000544798	0.0384309	0.125	0.0145985	APOC4;APOC1;APOE;APOC2	GO:BP
GO:BP:0071219	cellular response to molecule of bacterial origin	205	9	2.44665	3.67849	0.000810149	0.0451081	0.0439024	0.0328467	CSF3;NR1D1;CXCL2;TSPO;SIRPA;MEF2C;TNF;RARA;NFKBIL1	GO:BP
GO:BP:0071222	cellular response to lipopolysaccharide	198	9	2.36311	3.80854	0.000632289	0.0411717	0.0454545	0.0328467	CSF3;NR1D1;CXCL2;TSPO;SIRPA;MEF2C;TNF;RARA;NFKBIL1	GO:BP
GO:BP:1902105	regulation of leukocyte differentiation	260	12	3.10307	3.86713	6.98459e-05	0.0168927	0.0461538	0.0437956	MYB;PNP;CDK6;HLA-B;TNF;IKZF3;IRF1;FANCA;ZFPM1;CDKN2A;CLPTM1;RARA	GO:BP
GO:BP:1903706	regulation of hemopoiesis	454	18	5.41844	3.32199	8.80562e-06	0.0106172	0.0396476	0.0656934	CSF3;PSMD3;MYB;PNP;MEF2C;CNOT4;CDK6;HLA-B;TNF;IKZF3;PSMD13;IRF1;FANCA;NFE2;ZFPM1;CDKN2A;CLPTM1;RARA	GO:BP
GO:MF:0042162	telomeric DNA binding	36	4	0.429656	9.30976	0.000859822	0.0451081	0.111111	0.0145985	APEX1;TERT;HNRNPA1;SMG6	GO:MF
REAC:R-HSA-109582	Hemostasis	579	20	6.91031	2.89423	2.07352e-05	0.0106172	0.0345423	0.0729927	JMJD1C;ITPR3;AK3;SIRPA;MYB;MFN2;STIM1;GP6;KIFC1;CRK;IRF1;SIRPG;RHOG;CBX5;PPIA;NFE2;ZFPM1;CDC37L1;SH2B3;ECM1	REAC
REAC:R-HSA-1592230	Mitochondrial biogenesis	65	6	0.775769	7.73427	0.00012324	0.0231829	0.0923077	0.0218978	NR1D1;TFAM;MEF2C;MAPK12;MAPK11;SIRT3	REAC
REAC:R-HSA-983231	Factors involved in megakaryocyte development and platelet production	162	10	1.93345	5.17209	2.50848e-05	0.0106172	0.0617284	0.0364964	JMJD1C;AK3;MYB;MFN2;KIFC1;IRF1;CBX5;NFE2;ZFPM1;SH2B3	REAC
WP:WP183	Proteasome Degradation	60	5	0.716094	6.98232	0.000738433	0.0451081	0.0833333	0.0182482	PSMD3;UBE2D1;HLA-B;PSMD13;HLA-E	WP
WP:WP254	Apoptosis	80	6	0.954792	6.28409	0.000386716	0.0311767	0.075	0.0218978	BAK1;LTA;TNF;IRF1;MCL1;CDKN2A	WP
WP:WP3611	Photodynamic therapy-induced AP-1 survival signaling.	49	6	0.58481	10.2597	2.44408e-05	0.0106172	0.122449	0.0218978	BAK1;MAPK12;MAPK11;TNF;MCL1;CDKN2A	WP
