# Supplementary material for: Deciphering the genetic and epidemiological landscape of mitochondrial DNA abundance
Source: Hum Genet. 2020 Dec 31;140(6):849–61. doi: 10.1007/s00439-020-02249-w (PMC8099832; doi:10.1007/s00439-020-02249-w)
Supplement: Supplementary file 8 — Supplementary file8 (XLSX 10 KB) [file 439_2020_2249_MOESM8_ESM.xlsx]

## Sheet: Sheet1
Supplementary Table S8. Phenome-wide significant diseases associated with MT abundance
phenotype/phecode	description	group	beta	SE	OR	P	FDR	n_total	n_cases	n_controls
195	Cancer, suspected or other	neoplasms	0.0389959	0.00753389	1.03977	2.26611e-07	4.34337e-05	243870	33965	209905
195.1	Malignant neoplasm, other	neoplasms	0.0394691	0.00754411	1.04026	1.67886e-07	3.86137e-05	243763	33858	209905
200	Myeloproliferative disease	neoplasms	0.462676	0.0583528	1.58832	2.21021e-15	2.54174e-12	276977	491	276486
204	Leukemia	neoplasms	0.189388	0.0443279	1.20851	1.93343e-05	0.0027793	277396	910	276486
204.12	Lymphoid leukemia, chronic	neoplasms	0.616811	0.0946079	1.85301	7.04702e-11	4.05204e-08	276752	266	276486
289.5	Diseases of spleen	hematopoietic	0.455698	0.0778429	1.57727	4.79684e-09	1.83879e-06	274471	281	274190
416	Cardiomegaly	circulatory system	-0.127417	0.0309635	0.880366	3.87052e-05	0.00404646	276606	1750	274856
530.2	Esophageal bleeding (varices/hemorrhage)	digestive	-0.195058	0.0469968	0.822787	3.31826e-05	0.003816	250115	757	249358
571.81	Portal hypertension	digestive	-0.446752	0.0817426	0.639703	4.62013e-08	1.32829e-05	272692	268	272424
